# Supplementary material for: Unraveling the Mechanisms of Biebersteinia heterostemon in Improving Hyperlipidemia: A Network Pharmacology, Molecular Docking, and In Vitro Validation in HepG2 Cells
Source: Plants (Basel). 2025 Nov 19;14(22):3535. doi: 10.3390/plants14223535 (PMC12656387; doi:10.3390/plants14223535)
Supplement: Supplementary file 1 [file plants-14-03535-s001.zip]

Archive with 10 entries (10 files):
- Table S1.xlsx
- Table S2.xlsx
- Table S3.xlsx
- Table S4.xlsx
- Table S5.xlsx
- Table S6.xlsx
- Table S7.xlsx
- Table S8.xlsx
- Table S9.xlsx
- Figures S1-S3.pdf
