# Supplementary material for: Unraveling the Mechanisms of Biebersteinia heterostemon in Improving Hyperlipidemia: A Network Pharmacology, Molecular Docking, and In Vitro Validation in HepG2 Cells
Source: Plants (Basel). 2025 Nov 19;14(22):3535. doi: 10.3390/plants14223535 (PMC12656387; doi:10.3390/plants14223535)
Supplement: Supplementary file 1 [file plants-14-03535-s001.zip › Table S1.xlsx]

## Sheet: Sheet1
Table Sl. Qualitative analysis of compounds in the ethyl acetate extract of Biebersteinia heterostemon
No.	Adducts	Formula	Mass Error (ppm)	Metabolites	Fragment Ions	Theoretical mass (m/z)	Experimental mass (m/z)	Retention time (min)	Ion mode	M-mean (ratio of peak area %)	Category
M001	M-H, 2M-H	C17H20O9	1.4	4-feruloylquinic acid	93.0346, 134.0374, 135.0454, 161.0246, 173.0456, 191.0564, 193.0508, 367.104	367.103	367.104	4.51	NEG	0.708666	Phenylpropanoids
M002	M+H	C20H19NO5	-0.19	protopine	188.0705, 189.0783, 354.1332	354.134	354.134	5.03	POS	3.05461	Alkaloids
M003	M-H, 2M-H	C17H20O9	1.2	5-feruloylquinic acid	134.0376, 161.0247, 193.0509, 367.1043	367.103	367.104	4.16	NEG	0.88765	Phenylpropanoids
M004	M-H, 2M-H	C15H10O6	0.59	luteolin	285.041	285.041	285.041	6.01	NEG	3.62721	Flavonoids
M005	M+H	C27H30O15	0.83	kaempferol 3-neohesperidoside	271.0598, 287.0546, 449.1074, 595.1652	595.166	595.166	4.72	POS	1.22582	Flavonoids
M006	M+FA-H	C19H30O8	1.41	roseoside	101.0246, 113.0245, 153.0922, 161.0458, 179.0563, 205.1234, 223.1341, 385.1873, 430.9849, 431.1928	431.192	431.193	4.29	NEG	0.756352	Terpenes
M007	M+H	C20H18O11	0.4	reynoutrin	303.0494, 435.0919	435.092	435.092	4.92	POS	3.54182	Flavonoids
M008	M+H, M+Na, M+K	C16H18O9	-0.01	neochlorogenic acid	163.039	355.102	355.102	3.67	POS	4.38864	Phenylpropanoids
M009	M+H	C21H18O11	0.28	apigenin-7-glucuronide	271.0598, 447.0918	447.092	447.092	5.06	POS	2.47427	Flavonoids
M010	M-H, M+FA-H, 2M-H	C21H20O12	0.79	6-hydroxyluteolin 7-glucoside	300.0275, 301.0355, 463.0886	463.088	463.089	4.62	NEG	2.39514	Flavonoids
M011	M-H, 2M-H, M+FA-H	C15H10O7	1.03	6-hydroxyluteolin	301.036	301.035	301.036	5.24	NEG	1.36902	Flavonoids
M012	M+H	C9H6O3	0.49	6-hydroxycoumarin	163.039	163.039	163.039	5	POS	5.60266	Phenylpropanoids
M013	M+H, M+Na	C16H18O9	0.19	chlorogenic acid	163.039	355.102	355.102	4.1	POS	2.19465	Phenylpropanoids
M014	M-H, 2M-H, M-H2O-H	C4H6O5	1.32	malic acid	71.0138, 72.9931, 89.0245, 115.0037, 133.0144	133.014	133.014	0.78	NEG	1.66713	Organic acids and derivatives
M015	M-H, 2M-H, M+FA-H	C20H18O11	1.01	hypoletin-7-o-beta-d-xylopyranoside	300.0276, 301.0355, 433.078	433.078	433.078	4.94	NEG	1.08173	Flavonoids
M016	M+H	C18H16O7	0.05	eupatorin	330.0731, 345.0964	345.097	345.097	8.12	POS	0.860179	Flavonoids
M017	M+H	C18H16O8	-0.72	irigenin	345.0603, 346.068, 361.0914	361.092	361.091	7.37	POS	8.3002	Flavonoids
M018	M-H	C17H14O7	0.88	iristectorigenin A	299.0197, 314.0424, 315.0468, 329.0668	329.067	329.067	7	NEG	0.949158	Flavonoids
M019	M+H	C21H20O10	0.28	genistin	271.0597, 433.1126	433.113	433.113	5.03	POS	2.5862	Flavonoids
M020	M+NH4, M+Na, M+K, M+H-H2O	C12H22O11	-0.36	trehalose	85.0288, 97.0287, 127.0390, 145.0495, 163.0600, 180.0866, 198.0969, 206.2130, 289.0914, 325.1123	381.079	381.079	0.74	POS	3.08109	Carbohydrates and Glycosides
M021	M+H	C21H20O11	0.16	2-(3,4-dihydroxyphenyl)-7-(beta-D-glucopyranosyloxy)-8-hydroxy-4H-1-benzopyran-4-one	287.0544, 449.1073	449.108	449.108	4.77	POS	9.85838	Flavonoids
M022	M+FA-H, 2M-H, M-H	C15H16O8	1.21	skimmin	161.0246, 369.0834	369.083	369.083	3.93	NEG	1.36289	Phenylpropanoids
M023	M+H	C27H30O16	0.65	sophoraflavonoloside	287.0547, 303.0496, 449.1077, 465.1026, 611.1601	611.161	611.161	4.52	POS	2.60472	Flavonoids
M024	M+H, M+NH4, M+Na, M+H-H2O	C11H16O3	0.58	isololiolide	107.0858, 133.1012, 135.1168, 161.096, 179.1065, 197.1169	197.117	197.117	5.33	POS	2.93029	Terpenes
M025	M-H, M+FA-H	C27H30O16	3.52	luteolin-7-o-gentiobioside	284.033, 285.0407, 300.0271, 609.1478	609.146	609.148	4.51	NEG	0.958574	Flavonoids
M026	M+H, M+Na	C19H18O8	0.07	skullcapflavone II	359.0761, 360.0837, 375.1071	375.107	375.108	8.99	POS	1.90198	Flavonoids
M027	M-H, 2M-H, M+FA-H	C9H6O3	1.42	umbelliferone	161.025	161.024	161.025	5	NEG	2.97922	Phenylpropanoids
M028	M+H	C15H10O7	0.26	viscidulin I	303.05	303.05	303.05	5.25	POS	1.29985	Flavonoids
M029	M+H-H2O, M+NH4, M+Na	C28H36O15	1.17	neohesperidin dihydrochalcone	83.0496, 109.0286, 127.0390, 147.0439, 187.0598, 209.0808, 245.1018, 351.1071, 391.1379, 595.1999	635.195	635.195	5.58	POS	3.12417	Flavonoids
M030	M-H, 2M-H	C16H18O8	1.19	3-o-p-coumaroylquinic acid	93.0347, 119.0504, 163.0404, 173.0458, 191.0563, 337.0938	337.093	337.093	4.37	NEG	1.10753	Phenylpropanoids
M031	M+H	C16H12O7	0.36	5,6,7,4'-tetrahydroxy-8-methoxyisoflavone	302.042, 317.0652	317.066	317.066	6.11	POS	1.00229	Flavonoids
M032	M+H	C15H10O5	-0.25	2,5-dihydroxy-1-methoxy-anthraquinone	271.06	271.06	271.06	6.74	POS	1.14386	Quinones
M033	M+H	C17H14O8	0.05	ganhuangenin	332.0525, 347.0758	347.076	347.076	6.15	POS	2.62698	Flavonoids
M034	M-H, 2M-H	C21H18O11	1.19	apigenin 7-o-beta-glucuronide	85.0296, 113.0246, 175.025, 269.0457, 445.0782	445.078	445.078	5.05	NEG	0.838348	Flavonoids
M035	M+H, M+NH4, M+Na, M+H-H2O	C8H18O3	0.93	butadigol	96.0560, 101.0964, 107.0705, 107.0859, 121.1013, 134.1051, 163.1329, 180.0640, 180.1095, 180.1496	185.115	185.115	5.38	POS	0.943315	Others
M036	M+H	C17H12N2O4	0.5	flazin	263.0814, 281.0919, 309.0866	309.087	309.087	6.24	POS	0.490341	Alkaloids
M037	M+H	C22H22O11	0.57	pratensein 7-o-glucopyranoside	301.0703, 463.1234	463.123	463.124	5.11	POS	0.559352	Flavonoids
M038	M+H	C9H7NO	0.86	4-formyl indole	118.0653, 146.06	146.06	146.06	5.38	POS	0.0805001	Indoles and derivatives
M039	M-H, 2M-H	C17H14O6	1.48	cirsimaritin	269.0454, 283.025, 297.0406, 298.0485, 313.072	313.072	313.072	8.06	NEG	0.327672	Flavonoids
M040	M+FA-H, 2M-H, M-H	C15H18O8	1.6	4-o-beta-glucopyranosyl-cis-coumaric acid	119.0504, 163.0404, 209.0308, 209.0469, 325.0933	371.098	371.099	3.73	NEG	0.157162	Carbohydrates and Glycosides
M041	M+H-H2O, M+H	C9H8O3	1.15	cis-p-coumaric acid	91.0546, 119.0493, 119.0856, 147.0439	165.055	165.055	4.82	POS	0.0682598	Organic acids and derivatives
M042	M-H2O-H, M-H	C6H8O7	1.68	citric acid	85.0295, 111.0088, 129.0194	191.02	191.02	1.15	NEG	0.289386	Organic acids and derivatives
M043	M+H	C20H18O10	0.63	kaempferol 3-alpha-L-arabinopyranoside	287.0546, 419.096	419.097	419.098	5.1	POS	0.0562937	Flavonoids
M044	M+H, M+Na	C11H16O2	0.54	dihydroactinidiolide	107.0858, 111.0444, 121.1013, 135.1168, 163.1116, 181.1221	181.122	181.122	8.05	POS	0.290514	Terpenes
M045	M+H, M+Na	C27H30O14	1.6	kaempferitrin	271.0597, 433.1127, 579.1703	579.171	579.172	4.87	POS	0.454346	Flavonoids
M046	M+FA-H	C12H22O11	1.1	alpha-Lactose	59.0139, 71.0138, 89.0245, 101.0245, 119.035, 179.0565, 341.1092	387.114	387.115	0.74	NEG	0.0931028	Carbohydrates and Glycosides
M047	M+H	C22H22O12	0.6	nepitrin	302.0421, 317.0652, 479.1183	479.118	479.119	5.01	POS	0.608514	Flavonoids
M048	M+H-H2O	C15H26O2	0.46	alismoxide	163.1482, 165.0911, 175.1480, 193.1589, 203.1465, 203.1801, 206.1620, 221.1170, 221.1534, 221.1893	221.19	221.19	7.06	POS	0.134858	Terpenes
M049	M+H, M+Na	C21H20O13	1.1	myricetin 3-beta-D-glucopyranoside	319.0445, 481.0973	481.098	481.098	4.5	POS	0.261335	Flavonoids
M050	M-H	C23H32O2	1.08	antioxidant 2246	163.1131, 339.2334	339.233	339.233	12.59	NEG	0.0973077	Others
M051	M-H, 2M-H, M-H2O-H	C9H16O4	1.67	azelaic acid	125.0973, 187.0978	187.098	187.098	5.32	NEG	0.461388	Fatty Acyls
M052	M+H, M+Na	C27H30O17	1.2	6-hydroxykaempferol 3,6-diglucoside	303.0495, 465.1025, 627.1509	627.156	627.156	4.39	POS	0.578525	Flavonoids
M053	M+H	C27H28O17	1.21	6-hydroxyapigenin-6-o-beta-d-glucoside-7-o-beta-d-glucuronide	287.0546, 463.0867, 625.139	625.14	625.141	4.45	POS	0.191279	Flavonoids
M054	M+FA-H	C18H16O8	1.06	6-methoxytricin	329.0307, 344.0546, 359.0776	405.083	405.083	7.28	NEG	0.331786	Flavonoids
M055	M+H, M+Na	C15H16O9	0.87	cichoriin	179.0337, 341.0858	341.087	341.087	3.85	POS	0.0908633	Phenylpropanoids
M056	M+FA-H	C21H36O10	1.39	a-d-glucopyranoside	72.7401, 72.7621, 75.9754, 89.0245, 101.0248, 161.0251, 161.0459, 315.1816, 447.2241, 493.2233	493.229	493.23	5.83	NEG	0.105789	Carbohydrates and Glycosides
M057	M-H, 2M-H, M+FA-H	C19H18O8	1.47	casticin	315.0513, 343.0465, 358.0698, 373.0934	373.093	373.093	8.98	NEG	0.304113	Flavonoids
M058	M+H-H2O	C21H24O7	0.77	medioresil	300.0991, 301.1069, 309.1120, 313.1079, 321.1122, 326.1148, 339.1224, 341.1382, 353.1383, 371.1497	371.149	371.149	6.54	POS	0.0799273	Phenylpropanoids
M059	M+H	C8H9NO	1.28	2-phenylacetamide	91.0546, 136.0216, 136.062, 136.0755	136.076	136.076	4.45	POS	0.116883	Others
M060	M+H, M+Na	C20H13NO5	0.59	hydroxysanguinarine	305.0679, 333.0628, 348.0863	348.087	348.087	9.5	POS	0.0632485	Alkaloids
M061	M+H-H2O, M+H	C10H10O4	1.7	ferulic acid	117.0336, 145.0283, 149.0596, 177.0546	195.065	195.065	4.97	POS	0.0828457	Organic acids and derivatives
M062	M+H	C16H12O6	0.09	tectorigenin	286.0471, 301.0703	301.071	301.071	6.95	POS	0.475728	Flavonoids
M063	M-H, 2M-H	C4H6O4	1.32	succinic acid	73.0295, 99.0089, 117.0195	117.019	117.019	1.34	NEG	0.327211	Organic acids and derivatives
M064	M+H	C17H14O7	-0.15	iristectorigenin B	315.0496, 316.0576, 331.0809	331.081	331.081	7.33	POS	0.379472	Flavonoids
M065	M+H	C23H24O12	0.87	iristectorin B	316.0576, 331.0809, 493.135	493.134	493.135	5.17	POS	0.295336	Flavonoids
M066	M+H	C25H20O9	0.78	hydnocarpin	257.0444, 286.047, 447.107, 465.1182	465.118	465.118	8.06	POS	0.0563909	Flavonoids
M067	M-H, M+FA-H	C16H20O9	1.26	trans-ferulic acid-4-beta-glucoside	134.0376, 149.061, 178.0272, 193.0509, 355.1042	401.109	401.109	3.91	NEG	0.0558899	Carbohydrates and Glycosides
M068	M-H	C12H20O4	1.06	traumatic acid	165.1287, 183.1392, 227.1291	227.129	227.129	7.28	NEG	0.112663	Fatty Acyls
M069	M+H	C27H30O15	0.77	vicenin 2	475.1231, 481.1125, 499.1228, 511.1241, 523.1235, 529.1335, 541.1337, 559.1443, 577.1544, 595.1650	595.166	595.166	4.2	POS	0.0769277	Flavonoids
M070	M-H2O-H, M-H	C11H20O4	0.75	undecanedioic acid	153.1286, 197.1184, 215.1289	215.129	215.129	6.74	NEG	0.0467145	Fatty Acyls
M071	M+H-H2O, M+Na, M+NH4, M+H	C15H20O4	-0.53	(s)-abscisic acid	173.1323, 186.1037, 187.1117, 191.0702, 201.1273, 205.1222, 211.1117, 219.1381, 229.1222, 247.1325	247.133	247.133	6.01	POS	0.421087	Organic acids and derivatives
M072	M-H	C29H36O15	3.3	forsythoside H	113.0245, 161.0246, 623.1998	623.198	623.2	4.7	NEG	0.0719978	Carbohydrates and Glycosides
M073	M+H-H2O, M+Na, M+NH4, M+H	C22H22O8	0.22	epipodophyllotoxin	229.0494, 282.0884, 313.1068, 351.1231, 397.1271	397.128	397.128	7.21	POS	0.0822242	Phenylpropanoids
M074	M-H, M+FA-H	C21H20O12	1.18	spiraeoside	301.0356, 463.0884	463.088	463.089	5.18	NEG	0.125246	Flavonoids
M075	M-H2O-H, M-H	C10H18O4	1.8	sebacic acid	139.113, 183.1028, 201.1134	201.113	201.114	5.99	NEG	0.05492	Fatty Acyls
M076	M+H	C22H20O12	0.94	scutellarin methylester	287.0544, 477.1021	477.103	477.103	5.28	POS	0.294401	Flavonoids
M077	M+H-H2O	C22H34O7	-3.04	isoforskolin	333.2034, 393.2252	393.227	393.226	8.83	POS	0.165463	Terpenes
M078	M-H	C25H24O12	0.31	isochlorogenic acid A	135.0454, 173.0456, 179.0352, 191.0564, 353.088, 447.0937, 515.119	515.12	515.12	5.03	NEG	0.125455	Phenylpropanoids
M079	M-H	C6H12O3	1.66	2-hydroxy-3-methylpentanoic acid	85.066, 131.0716	131.071	131.072	4.59	NEG	0.21637	Fatty Acyls
M080	M-H, 2M-H, M+FA-H	C15H20O4	0.69	granilin	151.0765, 152.0481, 152.0843, 153.0922, 161.0973, 163.0765, 201.1288, 204.1157, 219.1391, 263.1301	263.129	263.129	6.01	NEG	0.130657	Terpenes
M081	M+H	C10H8O4	1.16	scopoletin	178.026, 193.0494	193.049	193.05	5.13	POS	0.699453	Phenylpropanoids
M082	M-H	C38H44O20	4.07	smiglaside C	134.0375, 160.0167, 175.0402, 193.0507, 777.2246, 819.2379	819.235	819.239	6.84	NEG	0.0669894	Others
M083	M+H	C20H24O6	0.29	tripdiotolnide	279.1002, 283.0964, 283.1329, 285.1116, 311.1268, 315.1219, 317.1380, 331.1540, 343.1540, 361.1641	361.165	361.165	5.56	POS	0.0488501	Terpenes
M084	M+H	C21H20O10	0.56	sulfuretin glucoside	271.0598, 283.0599, 313.0705, 323.0911, 337.0705, 367.0811, 379.0806, 397.0916, 415.1020, 433.1123	433.113	433.113	4.71	POS	0.0654347	Flavonoids
M085	M-H	C22H22O11	1.1	oroboside-3'-methylether	283.0252, 298.0486, 299.0564, 446.0858, 461.1093	461.109	461.109	5.11	NEG	0.0640495	Carbohydrates and Glycosides
M086	M+H	C16H12O8	0.48	gossypetin 3-methylether	318.0367, 333.0601	333.06	333.061	5.41	POS	0.122525	Flavonoids
M087	M+H, M+Na	C19H21NO5	0.54	n-trans-feruloylmethoxytyramine	145.0284, 177.0545, 344.1491	344.149	344.149	5.95	POS	0.0465073	Phenylpropanoids
M088	M-H, 2M-H	C15H18O8	1.13	p-coumaroyl-b-D-glucose	119.0503, 145.0297, 163.0402, 325.0926	325.093	325.093	4.07	NEG	0.095559	Carbohydrates and Glycosides
M089	M+H	C19H18O7	0.65	5-hydroxy-3,6,7,4'-tetramethoxyflavone	343.0807, 344.0888, 359.1121	359.113	359.113	9.71	POS	0.123053	Flavonoids
M090	M+FA-H	C16H26O3	1.29	4-methoxy-5-hydroxybisabola-2,10-diene-9-one	267.1966, 293.1762, 311.1868	311.186	311.187	8.82	NEG	0.0654171	Terpenes
M091	M+H	C17H14O6	0.15	3-acetoxy-5,7-dihydroxyflavanone	300.0627, 315.0859	315.086	315.086	8.37	POS	0.0999426	Flavonoids
M092	2M-H	C16H12O7	3.2	3-methylherbacetin	285.0404, 300.0276, 315.0514	631.109	631.111	6.11	NEG	0.130392	Flavonoids
M093	M-H	C16H32O3	0.63	3-hydroxypalmitic acid	225.222, 271.2278	271.228	271.228	12.16	NEG	0.0509774	Fatty Acyls
M094	M+Na	C21H20O12	0.29	7-[(beta-D-glucopyranosyl)oxy]-3',4',5,8-tetrahydroxyflavone	487.084	487.085	487.085	4.75	POS	0.123444	Flavonoids
M095	M+FA-H	C12H18O2	1.84	6-methyl-7-(3-oxobutyl)bicyclo[4.1.0]heptan-3-one	195.1392, 239.129	239.129	239.129	7.77	NEG	0.0534453	Terpenes
M096	M-H, 2M-H, M+FA-H	C21H20O10	1.12	5,7-dihydroxy-2-(4-hydroxyphenyl)-8-[(2R,3R,4R,5S,6R)-3,4,5-trihydroxy-6-methylol-tetrahydropyran-2-yl]chromone	268.0378, 269.0456, 431.0987	431.098	431.099	5.02	NEG	0.521726	Others
M097	M+NH4, M+Na	C26H34O11	0.69	(+)-lariciresinol-4-beta-D-glucopyranoside	137.0597, 151.0753, 189.091, 219.1015, 255.1014, 287.1275, 313.1431, 331.1538, 540.2399	545.199	545.2	4.72	POS	0.246543	Carbohydrates and Glycosides
M098	M-H	C8H14O5	1.66	(2R)-2-butoxybutanedioic acid	99.0816, 127.0765, 129.0558, 145.0871, 171.0664, 189.0769	189.077	189.077	4.7	NEG	0.0881658	Organic acids and derivatives
M099	M+H	C13H20O3	0.81	(6R,9S)-vomifoliol	163.1117, 165.1272, 167.1068, 171.1167, 179.1436, 183.1399, 189.1273, 207.0652, 207.1380, 225.1489	225.149	225.149	5.51	POS	0.393674	Terpenes
M100	M+FA-H	C13H18O3	1.32	dehydrovomifoliol	59.0139, 223.1341, 267.1232	267.124	267.124	5.73	NEG	0.0659468	Terpenes
M101	M+FA-H	C10H18O3	1.65	deca-6,8-diene-1,3,5-triol	59.0139, 169.1236, 171.1029, 213.1136, 231.1239	231.124	231.124	5.11	NEG	0.0762893	Others
M102	M+H, M+Na, M+H-H2O	C32H38O17	1.09	glomeratose b	555.147, 717.1988	717.2	717.201	5.31	POS	0.15093	Others
M103	M-H, M+FA-H	C33H56O14	4.41	gingerglycolipid A	89.0245, 101.0246, 113.0244, 119.0350, 125.0247, 235.0830, 277.2176, 397.1356, 415.1460, 675.3629	721.365	721.368	9.85	NEG	0.127582	Others
M104	M-H, M+FA-H	C15H20O4	1.19	vulgarin	201.1288, 204.1158, 219.1392, 263.1288	263.129	263.129	5.73	NEG	0.467839	Terpenes
M105	M-H, 2M-H	C16H12O8	1.54	annulatin	316.0227, 331.0464	331.046	331.046	5.41	NEG	0.231001	Flavonoids
M106	M-H	C24H20O9	1.49	cinchonain-Ib	109.0297, 177.0197, 189.0197, 217.0144, 219.0301, 231.0299, 341.0669, 451.1019	451.103	451.104	5.39	NEG	0.228669	Alkaloids
M107	M-H	C27H36O13	1.89	citrusin B	133.0143, 143.0351, 161.0457, 179.0563, 311.0927, 326.1163, 341.1399, 491.1920, 503.1920, 521.2015	567.208	567.209	4.96	NEG	0.1327	Phenylpropanoids
M108	M+FA-H	C15H28O3	1.14	cadinanetriol	221.1913, 265.1811, 283.1916, 301.0345, 301.2021	301.202	301.202	7.38	NEG	0.0885841	Terpenes
