# Supplementary material for: Unraveling the Mechanisms of Biebersteinia heterostemon in Improving Hyperlipidemia: A Network Pharmacology, Molecular Docking, and In Vitro Validation in HepG2 Cells
Source: Plants (Basel). 2025 Nov 19;14(22):3535. doi: 10.3390/plants14223535 (PMC12656387; doi:10.3390/plants14223535)
Supplement: Supplementary file 1 [file plants-14-03535-s001.zip › Table S2.xlsx]

## Sheet: Sheet1
Table S2 Active ingredient screening
No.	Molecule name	GI absorption	Druglikeness					Active ingredient
			Lipinski	Ghose	Veber	Egan	Muegge
M001	4-feruloylquinic acid	Low	Yes	No	No	No	No	NO
M002	protopine	High	Yes	Yes	Yes	Yes	Yes	YES
M003	5-feruloylquinic acid	Low	Yes	No	No	No	No	NO
M004	luteolin	High	Yes	Yes	Yes	Yes	Yes	YES
M005	kaempferol 3-neohesperidoside	Low	No	No	No	No	No	NO
M006	roseoside	Low	Yes	No	Yes	No	Yes	NO
M007	reynoutrin	Low	No	Yes	No	No	No	NO
M008	neochlorogenic acid	Low	Yes	No	No	No	No	NO
M009	apigenin-7-glucuronide	Low	No	Yes	No	No	No	NO
M010	6-hydroxyluteolin 7-glucoside	Low	No	No	No	No	No	NO
M011	6-hydroxyluteolin	High	Yes	Yes	Yes	Yes	Yes	YES
M012	6-hydroxycoumarin	High	Yes	No	Yes	Yes	No	YES
M013	chlorogenic acid	Low	Yes	No	No	No	No	NO
M014	malic acid	High	Yes	No	Yes	Yes	No	YES
M015	hypoletin-7-o-beta-d-xylopyranoside	Low	No	Yes	No	No	No	NO
M016	eupatorin	High	Yes	Yes	Yes	Yes	Yes	YES
M017	irigenin	High	Yes	Yes	Yes	Yes	Yes	YES
M018	iristectorigenin A	High	Yes	Yes	Yes	Yes	Yes	YES
M019	genistin	Low	Yes	Yes	No	No	No	NO
M020	trehalose	Low	No	No	No	No	No	NO
M021	2-(3,4-dihydroxyphenyl)-7-(beta-D-glucopyranosyloxy)-8-hydroxy-4H-1-benzopyran-4-one	Low	No	Yes	No	No	No	NO
M022	skimmin	High	Yes	No	Yes	Yes	Yes	YES
M023	sophoraflavonoloside	Low	No	No	No	No	No	NO
M024	isololiolide	High	Yes	Yes	Yes	Yes	No	YES
M025	luteolin-7-o-gentiobioside	Low	No	No	No	No	No	NO
M026	skullcapflavone II	High	Yes	Yes	Yes	Yes	Yes	YES
M027	umbelliferone	High	Yes	No	Yes	Yes	No	YES
M028	viscidulin I	High	Yes	Yes	Yes	Yes	Yes	YES
M029	neohesperidin dihydrochalcone	Low	No	No	No	No	No	NO
M030	3-o-p-coumaroylquinic acid	Low	Yes	No	No	No	Yes	NO
M031	5,6,7,4'-tetrahydroxy-8-methoxyisoflavone	High	Yes	Yes	Yes	Yes	Yes	YES
M032	2,5-dihydroxy-1-methoxy-anthraquinone	High	Yes	Yes	Yes	Yes	Yes	YES
M033	ganhuangenin	High	Yes	Yes	Yes	Yes	Yes	YES
M034	apigenin 7-o-beta-glucuronide	Low	No	Yes	No	No	No	NO
M035	butadigol	High	Yes	No	Yes	Yes	No	YES
M036	flazin	High	Yes	Yes	Yes	Yes	Yes	YES
M037	pratensein 7-o-glucopyranoside	Low	No	Yes	No	No	No	NO
M038	4-formyl indole	High	Yes	No	Yes	Yes	No	YES
M039	cirsimaritin	High	Yes	Yes	Yes	Yes	Yes	YES
M040	4-o-beta-glucopyranosyl-cis-coumaric acid	Low	Yes	No	Yes	No	Yes	NO
M041	cis-p-coumaric acid	High	Yes	No	Yes	Yes	No	YES
M042	citric acid	Low	Yes	No	Yes	No	No	NO
M043	kaempferol 3-alpha-L-arabinopyranoside	Low	Yes	Yes	No	No	No	NO
M044	dihydroactinidiolide	High	Yes	Yes	Yes	Yes	No	YES
M045	kaempferitrin	Low	No	No	No	No	No	NO
M046	alpha-Lactose	Low	No	No	No	No	No	NO
M047	nepitrin	Low	No	Yes	No	No	No	NO
M048	alismoxide	High	Yes	Yes	Yes	Yes	Yes	YES
M049	myricetin 3-beta-D-glucopyranoside	Low	No	No	No	No	No	NO
M050	antioxidant 2246	Low	Yes	No	Yes	No	No	NO
M051	azelaic acid	High	Yes	Yes	Yes	Yes	No	YES
M052	6-hydroxykaempferol 3,6-diglucoside	Low	No	No	No	No	No	NO
M053	6-hydroxyapigenin-6-o-beta-d-glucoside-7-o-beta-d-glucuronide	Low	No	No	No	No	No	NO
M054	6-methoxytricin	High	Yes	Yes	Yes	Yes	Yes	YES
M055	cichoriin	Low	Yes	No	No	No	Yes	NO
M056	a-d-glucopyranoside	Low	Yes	No	No	No	No	NO
M057	casticin	High	Yes	Yes	Yes	Yes	Yes	YES
M058	medioresil	High	Yes	Yes	Yes	Yes	Yes	YES
M059	2-phenylacetamide	High	Yes	No	Yes	Yes	No	YES
M060	hydroxysanguinarine	High	Yes	No	Yes	Yes	No	YES
M061	ferulic acid	High	Yes	Yes	Yes	Yes	No	YES
M062	tectorigenin	High	Yes	Yes	Yes	Yes	Yes	YES
M063	succinic acid	High	Yes	No	Yes	Yes	No	YES
M064	iristectorigenin B	High	Yes	Yes	Yes	Yes	Yes	YES
M065	iristectorin B	Low	No	No	No	No	No	NO
M066	hydnocarpin	Low	Yes	Yes	Yes	No	Yes	NO
M067	trans-ferulic acid-4-beta-glucoside	Low	Yes	No	No	No	Yes	NO
M068	traumatic acid	High	Yes	Yes	Yes	Yes	Yes	YES
M069	vicenin 2	Low	No	No	No	No	No	NO
M070	undecanedioic acid	High	Yes	Yes	Yes	Yes	Yes	YES
M071	(s)-abscisic acid	High	Yes	Yes	Yes	Yes	Yes	YES
M072	forsythoside H	Low	No	No	No	No	No	NO
M073	epipodophyllotoxin	High	Yes	Yes	Yes	Yes	Yes	YES
M074	spiraeoside	Low	No	No	No	No	No	NO
M075	sebacic acid	High	Yes	Yes	Yes	Yes	Yes	YES
M076	scutellarin methylester	Low	No	Yes	No	No	No	NO
M077	isoforskolin	High	Yes	Yes	Yes	Yes	Yes	YES
M078	isochlorogenic acid A	Low	No	No	No	No	No	NO
M079	2-hydroxy-3-methylpentanoic acid	High	Yes	No	Yes	Yes	No	YES
M080	granilin	High	Yes	Yes	Yes	Yes	Yes	YES
M081	scopoletin	High	Yes	No	Yes	Yes	No	YES
M082	smiglaside C	Low	No	No	No	No	No	NO
M083	tripdiotolnide	High	Yes	Yes	Yes	Yes	Yes	YES
M084	sulfuretin glucoside	Low	Yes	Yes	No	No	No	NO
M085	oroboside-3'-methylether	Low	No	Yes	No	No	No	NO
M086	gossypetin 3-methylether	Low	Yes	Yes	No	No	Yes	NO
M087	n-trans-feruloylmethoxytyramine	High	Yes	Yes	Yes	Yes	Yes	YES
M088	p-coumaroyl-b-D-glucose	Low	Yes	No	Yes	No	Yes	NO
M089	5-hydroxy-3,6,7,4'-tetramethoxyflavone	High	Yes	Yes	Yes	Yes	Yes	YES
M090	4-methoxy-5-hydroxybisabola-2,10-diene-9-one	High	Yes	Yes	Yes	Yes	Yes	YES
M091	3-acetoxy-5,7-dihydroxyflavanone	High	Yes	Yes	Yes	Yes	Yes	YES
M092	3-methylherbacetin	High	Yes	Yes	Yes	Yes	Yes	YES
M093	3-hydroxypalmitic acid	High	Yes	Yes	No	Yes	No	YES
M094	7-[(beta-D-glucopyranosyl)oxy]-3',4',5,8-tetrahydroxyflavone	Low	No	No	No	No	No	NO
M095	6-methyl-7-(3-oxobutyl)bicyclo[4.1.0]heptan-3-one	High	Yes	Yes	Yes	Yes	No	YES
M096	5,7-dihydroxy-2-(4-hydroxyphenyl)-8-[(2R,3R,4R,5S,6R)-3,4,5-trihydroxy-6-methylol-tetrahydropyran-2-yl]chromone	Low	Yes	Yes	No	No	No	NO
M097	(+)-lariciresinol-4-beta-D-glucopyranoside	Low	No	No	No	No	No	NO
M098	(2R)-2-butoxybutanedioic acid	High	Yes	Yes	Yes	Yes	No	YES
M099	(6R,9S)-vomifoliol	High	Yes	Yes	Yes	Yes	Yes	YES
M100	dehydrovomifoliol	High	Yes	Yes	Yes	Yes	Yes	YES
M101	deca-6,8-diene-1,3,5-triol	High	Yes	Yes	Yes	Yes	No	YES
M102	glomeratose b	Low	No	No	No	No	No	NO
M103	gingerglycolipid A	Low	No	No	No	No	No	NO
M104	vulgarin	High	Yes	Yes	Yes	Yes	Yes	YES
M105	annulatin	Low	Yes	Yes	No	No	Yes	NO
M106	cinchonain-Ib	Low	Yes	Yes	No	No	No	NO
M107	citrusin B	Low	No	No	No	No	No	NO
M108	cadinanetriol	High	Yes	Yes	Yes	Yes	Yes	YES
