# Supplementary material for: Unraveling the Mechanisms of Biebersteinia heterostemon in Improving Hyperlipidemia: A Network Pharmacology, Molecular Docking, and In Vitro Validation in HepG2 Cells
Source: Plants (Basel). 2025 Nov 19;14(22):3535. doi: 10.3390/plants14223535 (PMC12656387; doi:10.3390/plants14223535)
Supplement: Supplementary file 1 [file plants-14-03535-s001.zip › Table S3.xlsx]

## Sheet: Sheet1
Table S3 Target prediction of active ingredients in BHEE
No.	Molecule name	Target	Common name	Common name （after removing duplicates）
M1	protopine	Dopamine D2 receptor	DRD2	DRD2
M1	protopine	Dopamine D1 receptor	DRD1	DRD1
M1	protopine	Serotonin 1a (5-HT1a) receptor	HTR1A	HTR1A
M1	protopine	Coagulation factor VII/tissue factor	F3	F3
M1	protopine	Serotonin 7 (5-HT7) receptor	HTR7	HTR7
M1	protopine	Muscarinic acetylcholine receptor M4	CHRM4	CHRM4
M1	protopine	Dopamine transporter (by homology)	SLC6A3	SLC6A3
M1	protopine	Alpha-1d adrenergic receptor	ADRA1D	ADRA1D
M1	protopine	Alpha-1a adrenergic receptor	ADRA1A	ADRA1A
M1	protopine	Dopamine D3 receptor	DRD3	DRD3
M1	protopine	Dopamine D4 receptor	DRD4	DRD4
M1	protopine	Cyclin-dependent kinase 2/cyclin A	CDK2	CDK2
M1	protopine	CDC7/DBF4 (Cell division cycle 7-related protein kinase/Activator of S phase kinase)	CDC7	CDC7
M1	protopine	Serine/threonine-protein kinase Chk1	CHEK1	CHEK1
M1	protopine	Sigma opioid receptor	SIGMAR1	SIGMAR1
M1	protopine	Poly [ADP-ribose] polymerase 2 (by homology)	PARP2	PARP2
M1	protopine	Serine/threonine-protein kinase PIM1	PIM1	PIM1
M1	protopine	Serine/threonine-protein kinase PIM3	PIM3	PIM3
M1	protopine	Thyrotropin-releasing hormone receptor (by homology)	TRHR	TRHR
M1	protopine	Cytochrome P450 19A1	CYP19A1	CYP19A1
M1	protopine	c-Jun N-terminal kinase 1	MAPK8	MAPK8
M1	protopine	Tyrosine-protein kinase JAK3	JAK3	JAK3
M1	protopine	Tyrosine-protein kinase JAK1	JAK1	JAK1
M1	protopine	Tyrosine-protein kinase JAK2	JAK2	JAK2
M1	protopine	Dual specificity protein kinase TTK	TTK	TTK
M1	protopine	Alpha-1b adrenergic receptor	ADRA1B	ADRA1B
M1	protopine	MAP kinase signal-integrating kinase 2	MKNK2	MKNK2
M1	protopine	Cyclin-dependent kinase 2/cyclin E1	CCNE1	CCNE1
M1	protopine	Serine/threonine-protein kinase Nek1	NEK1	NEK1
M1	protopine	Leucine-rich repeat serine/threonine-protein kinase 2	LRRK2	LRRK2
M1	protopine	3-phosphoinositide dependent protein kinase-1	PDPK1	PDPK1
M1	protopine	Thymidylate synthase	TYMS	TYMS
M1	protopine	Beta amyloid A4 protein	APP	APP
M1	protopine	PI3-kinase p110-delta subunit	PIK3CD	PIK3CD
M1	protopine	PI3-kinase p110-beta subunit	PIK3CB	PIK3CB
M1	protopine	PI3-kinase p110-alpha subunit	PIK3CA	PIK3CA
M1	protopine	Dual specificity protein phosphatase 3	DUSP3	DUSP3
M1	protopine	Serine/threonine-protein kinase/endoribonuclease IRE1	ERN1	ERN1
M1	protopine	Cyclooxygenase-2	PTGS2	PTGS2
M1	protopine	Dopamine D5 receptor	DRD5	DRD5
M2	luteolin	NADPH oxidase 4	NOX4	NOX4
M2	luteolin	Aldose reductase	AKR1B1	AKR1B1
M2	luteolin	Cyclin-dependent kinase 5/CDK5 activator 1	CDK5R1	CDK5R1
M2	luteolin	Xanthine dehydrogenase	XDH	XDH
M2	luteolin	Monoamine oxidase A	MAOA	MAOA
M2	luteolin	Tyrosine-protein kinase receptor FLT3	FLT3	FLT3
M2	luteolin	Carbonic anhydrase II	CA2	CA2
M2	luteolin	Cyclin-dependent kinase 1/cyclin B	CCNB3	CCNB3
M2	luteolin	Arachidonate 5-lipoxygenase	ALOX5	ALOX5
M2	luteolin	Adenosine A1 receptor (by homology)	ADORA1	ADORA1
M2	luteolin	Carbonic anhydrase VII	CA7	CA7
M2	luteolin	Glyoxalase I	GLO1	GLO1
M2	luteolin	Beta amyloid A4 protein	APP	SYK
M2	luteolin	Tyrosine-protein kinase SYK	SYK	GSK3B
M2	luteolin	Glycogen synthase kinase-3 beta	GSK3B	PARP1
M2	luteolin	Poly [ADP-ribose] polymerase-1	PARP1	TTR
M2	luteolin	Transthyretin	TTR	MMP9
M2	luteolin	Matrix metalloproteinase 9	MMP9	CA12
M2	luteolin	Carbonic anhydrase XII	CA12	MMP2
M2	luteolin	Matrix metalloproteinase 2	MMP2	CA4
M2	luteolin	Carbonic anhydrase IV	CA4	MMP12
M2	luteolin	Matrix metalloproteinase 12	MMP12	CD38
M2	luteolin	Lymphocyte differentiation antigen CD38	CD38	CYP1B1
M2	luteolin	Cytochrome P450 1B1	CYP1B1	ABCG2
M2	luteolin	ATP-binding cassette sub-family G member 2	ABCG2	AKR1B10
M2	luteolin	Aldo-keto reductase family 1 member B10	AKR1B10	TNKS2
M2	luteolin	Tankyrase-2	TNKS2	TNKS
M2	luteolin	Tankyrase-1	TNKS	TOP1
M2	luteolin	DNA topoisomerase I (by homology)	TOP1	ARG1
M2	luteolin	Arginase-1 (by homology)	ARG1	PTPRS
M2	luteolin	Receptor-type tyrosine-protein phosphatase S	PTPRS	ABCC1
M2	luteolin	Multidrug resistance-associated protein 1	ABCC1	HSD17B1
M2	luteolin	Estradiol 17-beta-dehydrogenase 1	HSD17B1	ACHE
M2	luteolin	Acetylcholinesterase	ACHE	CDK6
M2	luteolin	Cyclin-dependent kinase 6	CDK6	ABCB1
M2	luteolin	P-glycoprotein 1	ABCB1	HSD17B2
M2	luteolin	Estradiol 17-beta-dehydrogenase 2	HSD17B2	ESR2
M2	luteolin	Cytochrome P450 19A1	CYP19A1	ADORA2A
M2	luteolin	Estrogen receptor beta	ESR2	CSNK2A1
M2	luteolin	Adenosine A2a receptor (by homology)	ADORA2A	ALOX15
M2	luteolin	Casein kinase II alpha	CSNK2A1	ALOX12
M2	luteolin	Arachidonate 15-lipoxygenase	ALOX15	ESR1
M2	luteolin	Arachidonate 12-lipoxygenase	ALOX12	CFTR
M2	luteolin	Estrogen receptor alpha	ESR1	AMY1A
M2	luteolin	Cyclooxygenase-2	PTGS2	GRK6
M2	luteolin	Cystic fibrosis transmembrane conductance regulator	CFTR	CA1
M2	luteolin	AMY1C	AMY1A	CA9
M2	luteolin	G protein-coupled receptor kinase 6	GRK6	TERT
M2	luteolin	Carbonic anhydrase I	CA1	CDK1
M2	luteolin	Carbonic anhydrase IX	CA9	TYR
M2	luteolin	Cyclin-dependent kinase 2	CDK2	AHR
M2	luteolin	Telomerase reverse transcriptase	TERT	ESRRA
M2	luteolin	Cyclin-dependent kinase 1	CDK1	GPR35
M2	luteolin	Tyrosinase	TYR	AVPR2
M2	luteolin	Aryl hydrocarbon receptor	AHR	IGF1R
M2	luteolin	Estrogen-related receptor alpha	ESRRA	EGFR
M2	luteolin	G-protein coupled receptor 35	GPR35	F2
M2	luteolin	Vasopressin V2 receptor	AVPR2	AURKB
M2	luteolin	Insulin-like growth factor I receptor	IGF1R	MPO
M2	luteolin	Epidermal growth factor receptor erbB1	EGFR	PIK3R1
M2	luteolin	Thrombin	F2	DAPK1
M2	luteolin	Serine/threonine-protein kinase PIM1	PIM1	PYGL
M2	luteolin	Serine/threonine-protein kinase Aurora-B	AURKB	SRC
M2	luteolin	Dopamine D4 receptor	DRD4	PTK2
M2	luteolin	Myeloperoxidase	MPO	KDR
M2	luteolin	PI3-kinase p85-alpha subunit	PIK3R1	MMP13
M2	luteolin	Death-associated protein kinase 1	DAPK1	MMP3
M2	luteolin	Liver glycogen phosphorylase	PYGL	CA3
M2	luteolin	Tyrosine-protein kinase SRC	SRC	PLK1
M2	luteolin	Focal adhesion kinase 1	PTK2	CA6
M2	luteolin	Vascular endothelial growth factor receptor 2	KDR	PKN1
M2	luteolin	Matrix metalloproteinase 13	MMP13	CA14
M2	luteolin	Matrix metalloproteinase 3	MMP3	MET
M2	luteolin	Carbonic anhydrase III	CA3	NEK2
M2	luteolin	Serine/threonine-protein kinase PLK1	PLK1	CXCR1
M2	luteolin	Carbonic anhydrase VI	CA6	CAMK2B
M2	luteolin	Protein kinase N1	PKN1	ALK
M2	luteolin	Carbonic anhydrase XIV	CA14	AKT1
M2	luteolin	Hepatocyte growth factor receptor	MET	NEK6
M2	luteolin	Serine/threonine-protein kinase NEK2	NEK2	PLA2G1B
M2	luteolin	Interleukin-8 receptor A	CXCR1	CA5A
M2	luteolin	CaM kinase II beta	CAMK2B	BACE1
M2	luteolin	ALK tyrosine kinase receptor	ALK	AXL
M2	luteolin	Serine/threonine-protein kinase AKT	AKT1	NUAK1
M2	luteolin	Serine/threonine-protein kinase NEK6	NEK6	AKR1C2
M2	luteolin	Phospholipase A2 group 1B	PLA2G1B	AKR1C1
M2	luteolin	Carbonic anhydrase VA	CA5A	AKR1C3
M2	luteolin	Beta-secretase 1	BACE1	AKR1C4
M2	luteolin	Tyrosine-protein kinase receptor UFO	AXL	CA13
M2	luteolin	NUAK family SNF1-like kinase 1	NUAK1	AKR1A1
M2	luteolin	Aldo-keto reductase family 1 member C2 (by homology)	AKR1C2	PFKFB3
M2	luteolin	Aldo-keto reductase family 1 member C1 (by homology)	AKR1C1	PLG
M2	luteolin	Aldo-keto-reductase family 1 member C3 (by homology)	AKR1C3	KDM4E
M2	luteolin	Aldo-keto reductase family 1 member C4 (by homology)	AKR1C4	AR
M2	luteolin	Carbonic anhydrase XIII (by homology)	CA13	MAPT
M2	luteolin	Aldehyde reductase (by homology)	AKR1A1	TOP2A
M2	luteolin	6-phosphofructo-2-kinase/fructose-2,6-bisphosphatase 3	PFKFB3	INSR
M2	luteolin	Plasminogen	PLG	MYLK
M2	luteolin	Lysine-specific demethylase 4D-like	KDM4E	PIK3CG
M2	luteolin	Androgen Receptor	AR	APEX1
M3	6-hydroxyluteolin	Aldose reductase (by homology)	AKR1B1	DAO
M3	6-hydroxyluteolin	NADPH oxidase 4	NOX4	CA5B
M3	6-hydroxyluteolin	Xanthine dehydrogenase	XDH	ALDH5A1
M3	6-hydroxyluteolin	Monoamine oxidase A	MAOA	ABAT
M3	6-hydroxyluteolin	Tyrosine-protein kinase receptor FLT3	FLT3	CCND1
M3	6-hydroxyluteolin	Carbonic anhydrase II	CA2	PDGFRB
M3	6-hydroxyluteolin	Arachidonate 5-lipoxygenase	ALOX5	FLT4
M3	6-hydroxyluteolin	Adenosine A1 receptor (by homology)	ADORA1	PLK4
M3	6-hydroxyluteolin	Carbonic anhydrase VII	CA7	TEK
M3	6-hydroxyluteolin	Glyoxalase I	GLO1	MAP3K8
M3	6-hydroxyluteolin	Glycogen synthase kinase-3 beta	GSK3B	BRAF
M3	6-hydroxyluteolin	Matrix metalloproteinase 9	MMP9	EPHB4
M3	6-hydroxyluteolin	Carbonic anhydrase XII	CA12	HSPA1A
M3	6-hydroxyluteolin	Matrix metalloproteinase 2	MMP2	FGR
M3	6-hydroxyluteolin	Carbonic anhydrase IV	CA4	LYN
M3	6-hydroxyluteolin	Cytochrome P450 1B1	CYP1B1	NFKB1
M3	6-hydroxyluteolin	ATP-binding cassette sub-family G member 2	ABCG2	GSR
M3	6-hydroxyluteolin	Receptor-type tyrosine-protein phosphatase S	PTPRS	CYP1A2
M3	6-hydroxyluteolin	AMY1C	AMY1A	COMT
M3	6-hydroxyluteolin	G protein-coupled receptor kinase 6	GRK6	EGLN1
M3	6-hydroxyluteolin	Tyrosine-protein kinase SYK	SYK	ACLY
M3	6-hydroxyluteolin	Cyclin-dependent kinase 5/CDK5 activator 1	CDK5R1	CHRNA7
M3	6-hydroxyluteolin	Cyclin-dependent kinase 1/cyclin B	CCNB3	FDFT1
M3	6-hydroxyluteolin	Beta amyloid A4 protein	APP	OPRD1
M3	6-hydroxyluteolin	Poly [ADP-ribose] polymerase-1	PARP1	ADORA3
M3	6-hydroxyluteolin	Transthyretin	TTR	KIT
M3	6-hydroxyluteolin	Matrix metalloproteinase 12	MMP12	OPRM1
M3	6-hydroxyluteolin	Lymphocyte differentiation antigen CD38	CD38	MAOB
M3	6-hydroxyluteolin	Aldo-keto reductase family 1 member B10	AKR1B10	ST6GAL1
M3	6-hydroxyluteolin	Tankyrase-2	TNKS2	CBR1
M3	6-hydroxyluteolin	Tankyrase-1	TNKS	LCK
M3	6-hydroxyluteolin	DNA topoisomerase I (by homology)	TOP1	NOS2
M3	6-hydroxyluteolin	Arginase-1 (by homology)	ARG1	PLA2G2A
M3	6-hydroxyluteolin	Estrogen receptor beta	ESR2	NAE1
M3	6-hydroxyluteolin	Serine/threonine-protein kinase PIM1	PIM1	MCL1
M3	6-hydroxyluteolin	Cytochrome P450 19A1	CYP19A1	PPARA
M3	6-hydroxyluteolin	Adenosine A2a receptor (by homology)	ADORA2A	MIF
M3	6-hydroxyluteolin	Arachidonate 15-lipoxygenase	ALOX15	ALDH2
M3	6-hydroxyluteolin	Multidrug resistance-associated protein 1	ABCC1	IL2
M3	6-hydroxyluteolin	Cyclin-dependent kinase 1	CDK1	TBXAS1
M3	6-hydroxyluteolin	Casein kinase II alpha	CSNK2A1	MGAM
M3	6-hydroxyluteolin	Arachidonate 12-lipoxygenase	ALOX12	HTR2A
M3	6-hydroxyluteolin	Telomerase reverse transcriptase	TERT	HTR2C
M3	6-hydroxyluteolin	G-protein coupled receptor 35	GPR35	ESRRB
M3	6-hydroxyluteolin	Death-associated protein kinase 1	DAPK1	SLC6A2
M3	6-hydroxyluteolin	Vasopressin V2 receptor	AVPR2	TLR9
M3	6-hydroxyluteolin	Insulin-like growth factor I receptor	IGF1R	HSP90AB1
M3	6-hydroxyluteolin	Epidermal growth factor receptor erbB1	EGFR	KISS1R
M3	6-hydroxyluteolin	Thrombin	F2	F10
M3	6-hydroxyluteolin	Serine/threonine-protein kinase Aurora-B	AURKB	PON1
M3	6-hydroxyluteolin	Dopamine D4 receptor	DRD4	PTGS1
M3	6-hydroxyluteolin	Myeloperoxidase	MPO	WEE1
M3	6-hydroxyluteolin	PI3-kinase p85-alpha subunit	PIK3R1	IGFBP6
M3	6-hydroxyluteolin	Liver glycogen phosphorylase	PYGL	IGFBP4
M3	6-hydroxyluteolin	Carbonic anhydrase I	CA1	IGFBP5
M3	6-hydroxyluteolin	Tyrosine-protein kinase SRC	SRC	IGFBP2
M3	6-hydroxyluteolin	Focal adhesion kinase 1	PTK2	IGFBP3
M3	6-hydroxyluteolin	Estradiol 17-beta-dehydrogenase 2	HSD17B2	IGFBP1
M3	6-hydroxyluteolin	Vascular endothelial growth factor receptor 2	KDR	HSP90B1
M3	6-hydroxyluteolin	Matrix metalloproteinase 13	MMP13	GCGR
M3	6-hydroxyluteolin	Matrix metalloproteinase 3	MMP3	ADK
M3	6-hydroxyluteolin	Carbonic anhydrase III	CA3	GBA
M3	6-hydroxyluteolin	Serine/threonine-protein kinase PLK1	PLK1	MANBA
M3	6-hydroxyluteolin	Carbonic anhydrase VI	CA6	TNF
M3	6-hydroxyluteolin	Protein kinase N1	PKN1	HSPA8
M3	6-hydroxyluteolin	Carbonic anhydrase XIV	CA14	HSPA5
M3	6-hydroxyluteolin	Carbonic anhydrase IX	CA9	DPP4
M3	6-hydroxyluteolin	Hepatocyte growth factor receptor	MET	MAPK1
M3	6-hydroxyluteolin	Serine/threonine-protein kinase NEK2	NEK2	HK2
M3	6-hydroxyluteolin	Interleukin-8 receptor A	CXCR1	HK1
M3	6-hydroxyluteolin	CaM kinase II beta	CAMK2B	PNP
M3	6-hydroxyluteolin	ALK tyrosine kinase receptor	ALK	GRK1
M3	6-hydroxyluteolin	Serine/threonine-protein kinase AKT	AKT1	GAA
M3	6-hydroxyluteolin	P-glycoprotein 1	ABCB1	ADA
M3	6-hydroxyluteolin	Serine/threonine-protein kinase NEK6	NEK6	GAPDH
M3	6-hydroxyluteolin	Phospholipase A2 group 1B	PLA2G1B	AHCY
M3	6-hydroxyluteolin	Carbonic anhydrase VA	CA5A	ATP12A
M3	6-hydroxyluteolin	Beta-secretase 1	BACE1	RPS6KA5
M3	6-hydroxyluteolin	Tyrosine-protein kinase receptor UFO	AXL	PDCD4
M3	6-hydroxyluteolin	NUAK family SNF1-like kinase 1	NUAK1	TAS2R31
M3	6-hydroxyluteolin	Aldo-keto reductase family 1 member C2 (by homology)	AKR1C2	PPP2CA
M3	6-hydroxyluteolin	Aldo-keto reductase family 1 member C1 (by homology)	AKR1C1	PGR
M3	6-hydroxyluteolin	Aldo-keto-reductase family 1 member C3 (by homology)	AKR1C3	CYP11B1
M3	6-hydroxyluteolin	Aldo-keto reductase family 1 member C4 (by homology)	AKR1C4	CYP11B2
M3	6-hydroxyluteolin	Carbonic anhydrase XIII (by homology)	CA13	CDC25A
M3	6-hydroxyluteolin	Aldehyde reductase (by homology)	AKR1A1	CDC25B
M3	6-hydroxyluteolin	6-phosphofructo-2-kinase/fructose-2,6-bisphosphatase 3	PFKFB3	IARS
M3	6-hydroxyluteolin	Lysine-specific demethylase 4D-like	KDM4E	PTPN11
M3	6-hydroxyluteolin	Acetylcholinesterase	ACHE	CYP51A1
M3	6-hydroxyluteolin	Estradiol 17-beta-dehydrogenase 1	HSD17B1	TTL
M3	6-hydroxyluteolin	Microtubule-associated protein tau	MAPT	ABCC9
M3	6-hydroxyluteolin	DNA topoisomerase II alpha	TOP2A	KCNJ11
M3	6-hydroxyluteolin	Insulin receptor	INSR	HMOX1
M3	6-hydroxyluteolin	Myosin light chain kinase, smooth muscle	MYLK	PPARG
M3	6-hydroxyluteolin	PI3-kinase p110-gamma subunit	PIK3CG	AOC3
M3	6-hydroxyluteolin	DNA-(apurinic or apyrimidinic site) lyase	APEX1	PPP1CC
M3	6-hydroxyluteolin	Estrogen receptor alpha	ESR1	F2RL1
M3	6-hydroxyluteolin	Cyclin-dependent kinase 6	CDK6	PRKCA
M3	6-hydroxyluteolin	Cyclooxygenase-2	PTGS2	BRD4
M3	6-hydroxyluteolin	Cystic fibrosis transmembrane conductance regulator	CFTR	BRD2
M4	6-hydroxycoumarin	Carbonic anhydrase XII	CA12	PSEN2
M4	6-hydroxycoumarin	Carbonic anhydrase IX	CA9	ATP1A1
M4	6-hydroxycoumarin	D-amino-acid oxidase	DAO	MGLL
M4	6-hydroxycoumarin	Carbonic anhydrase VII	CA7	PDE10A
M4	6-hydroxycoumarin	Carbonic anhydrase XIII	CA13	RASGRP3
M4	6-hydroxycoumarin	Carbonic anhydrase VI	CA6	CASP1
M4	6-hydroxycoumarin	Carbonic anhydrase IV	CA4	ODC1
M4	6-hydroxycoumarin	Carbonic anhydrase VB	CA5B	BCHE
M4	6-hydroxycoumarin	Carbonic anhydrase II	CA2	MPG
M4	6-hydroxycoumarin	Carbonic anhydrase I	CA1	PLA2G7
M4	6-hydroxycoumarin	Carbonic anhydrase XIV	CA14	GUSB
M4	6-hydroxycoumarin	Epidermal growth factor receptor erbB1	EGFR	NQO1
M4	6-hydroxycoumarin	Xanthine dehydrogenase	XDH	RET
M4	6-hydroxycoumarin	Succinate semialdehyde dehydrogenase	ALDH5A1	MMP1
M4	6-hydroxycoumarin	Gamma-amino-N-butyrate transaminase	ABAT	ADAM17
M4	6-hydroxycoumarin	G-protein coupled receptor 35	GPR35	MMP7
M4	6-hydroxycoumarin	Aldose reductase	AKR1B1	MMP8
M4	6-hydroxycoumarin	Cyclin-dependent kinase 4/cyclin D1	CCND1	PCSK7
M4	6-hydroxycoumarin	Platelet-derived growth factor receptor beta	PDGFRB	CYP2C9
M4	6-hydroxycoumarin	Vascular endothelial growth factor receptor 3	FLT4	DNM1
M4	6-hydroxycoumarin	Insulin-like growth factor I receptor	IGF1R	PPIA
M4	6-hydroxycoumarin	Insulin receptor	INSR	IDO1
M4	6-hydroxycoumarin	Serine/threonine-protein kinase Aurora-B	AURKB	SLC29A1
M4	6-hydroxycoumarin	Focal adhesion kinase 1	PTK2	ADORA2B
M4	6-hydroxycoumarin	Vascular endothelial growth factor receptor 2	KDR	BMP1
M4	6-hydroxycoumarin	Serine/threonine-protein kinase PLK1	PLK1	HSD17B3
M4	6-hydroxycoumarin	Casein kinase II alpha	CSNK2A1	MB
M4	6-hydroxycoumarin	Hepatocyte growth factor receptor	MET	RNASEH1
M4	6-hydroxycoumarin	Serine/threonine-protein kinase PLK4	PLK4	NQO2
M4	6-hydroxycoumarin	Tyrosine-protein kinase TIE-2	TEK	QDPR
M4	6-hydroxycoumarin	Serine/threonine-protein kinase AKT	AKT1	PTK2B
M4	6-hydroxycoumarin	Beta-secretase 1	BACE1	SNCA
M4	6-hydroxycoumarin	Mitogen-activated protein kinase kinase kinase 8	MAP3K8	METAP2
M4	6-hydroxycoumarin	Serine/threonine-protein kinase B-raf	BRAF	KCNA3
M4	6-hydroxycoumarin	Ephrin receptor	EPHB4	SLC22A12
M4	6-hydroxycoumarin	Heat shock 70 kDa protein 1	HSPA1A	IKBKB
M4	6-hydroxycoumarin	NUAK family SNF1-like kinase 1	NUAK1	NTRK2
M4	6-hydroxycoumarin	Tyrosine-protein kinase FGR (by homology)	FGR	BCL2
M4	6-hydroxycoumarin	Tyrosine-protein kinase Lyn (by homology)	LYN	LIMK1
M4	6-hydroxycoumarin	Nuclear factor NF-kappa-B p105 subunit	NFKB1	ELANE
M4	6-hydroxycoumarin	Poly [ADP-ribose] polymerase-1	PARP1	TDP1
M4	6-hydroxycoumarin	Glutathione reductase	GSR	CISD1
M4	6-hydroxycoumarin	Monoamine oxidase A	MAOA	FNTA
M4	6-hydroxycoumarin	Carbonic anhydrase III	CA3	FLT1
M4	6-hydroxycoumarin	Carbonic anhydrase VA	CA5A	PDGFRA
M4	6-hydroxycoumarin	Cytochrome P450 1A2	CYP1A2	GRK2
M4	6-hydroxycoumarin	Catechol O-methyltransferase (by homology)	COMT	CYP1A1
M5	malic acid	Egl nine homolog 1	EGLN1	PTGDR2
M5	malic acid	ATP-citrate synthase	ACLY	VCP
M5	malic acid	Neuronal acetylcholine receptor protein alpha-7 subunit (by homology)	CHRNA7	P2RX3
M5	malic acid	Squalene synthetase (by homology)	FDFT1	MMP14
M6	eupatorin	Aldose reductase (by homology)	AKR1B1	MME
M6	eupatorin	Delta opioid receptor	OPRD1	PYGM
M6	eupatorin	ATP-binding cassette sub-family G member 2	ABCG2	ACE
M6	eupatorin	Adenosine A1 receptor	ADORA1	AMPD3
M6	eupatorin	Arachidonate 5-lipoxygenase	ALOX5	ANPEP
M6	eupatorin	Adenosine A2a receptor (by homology)	ADORA2A	LTA4H
M6	eupatorin	Adenosine A3 receptor	ADORA3	ECE1
M6	eupatorin	Monoamine oxidase A	MAOA	HMGCR
M6	eupatorin	Multidrug resistance-associated protein 1	ABCC1	REN
M6	eupatorin	Stem cell growth factor receptor	KIT	ITGAL
M6	eupatorin	Serine/threonine-protein kinase PIM1	PIM1	KDM4A
M6	eupatorin	Plasminogen	PLG	CREBBP
M6	eupatorin	Xanthine dehydrogenase	XDH	HCAR2
M6	eupatorin	Receptor-type tyrosine-protein phosphatase S	PTPRS	CAMKK2
M6	eupatorin	Glyoxalase I	GLO1	FOLH1
M6	eupatorin	Lymphocyte differentiation antigen CD38	CD38	MMP16
M6	eupatorin	Tankyrase-2	TNKS2	KDM3A
M6	eupatorin	Tankyrase-1	TNKS	KDM5B
M6	eupatorin	Arginase-1 (by homology)	ARG1	KDM4D
M6	eupatorin	Matrix metalloproteinase 2	MMP2	KDM4C
M6	eupatorin	Tyrosine-protein kinase receptor FLT3	FLT3	SELE
M6	eupatorin	Cytochrome P450 1B1	CYP1B1	SELP
M6	eupatorin	Estrogen receptor beta	ESR2	BCL2A1
M6	eupatorin	Beta amyloid A4 protein	APP	CPT1A
M6	eupatorin	AMY1C	AMY1A	HSP90AA1
M6	eupatorin	G protein-coupled receptor kinase 6	GRK6	ITGB1
M6	eupatorin	Tyrosine-protein kinase SYK	SYK	SLC5A2
M6	eupatorin	Matrix metalloproteinase 9	MMP9	PFKFB4
M6	eupatorin	Carbonic anhydrase II	CA2	FBP1
M6	eupatorin	NADPH oxidase 4	NOX4	CYP2A6
M6	eupatorin	Matrix metalloproteinase 12	MMP12	KIF11
M6	eupatorin	Glycogen synthase kinase-3 beta	GSK3B	CCR1
M6	eupatorin	Carbonic anhydrase XII	CA12	CCR8
M6	eupatorin	Cyclin-dependent kinase 1/cyclin B	CCNB3	MALT1
M6	eupatorin	P-glycoprotein 1	ABCB1	CCR5
M6	eupatorin	Carbonic anhydrase VII	CA7	CAPN1
M6	eupatorin	Lysine-specific demethylase 4D-like	KDM4E	PTPN1
M6	eupatorin	Cyclin-dependent kinase 6	CDK6	CALM1
M6	eupatorin	Cystic fibrosis transmembrane conductance regulator	CFTR	TLR4
M6	eupatorin	Telomerase reverse transcriptase	TERT	KDM6B
M6	eupatorin	Mu opioid receptor (by homology)	OPRM1	FTO
M6	eupatorin	Cyclooxygenase-2	PTGS2	HSD11B1
M6	eupatorin	Beta-secretase 1	BACE1	TPMT
M6	eupatorin	Estradiol 17-beta-dehydrogenase 1	HSD17B1	TRPA1
M6	eupatorin	Aldo-keto reductase family 1 member B10	AKR1B10	NR3C2
M6	eupatorin	Arachidonate 15-lipoxygenase	ALOX15	PPARD
M6	eupatorin	G-protein coupled receptor 35	GPR35	CDC25C
M6	eupatorin	Myeloperoxidase	MPO	HSD11B2
M6	eupatorin	PI3-kinase p85-alpha subunit	PIK3R1	NR1H3
M6	eupatorin	Death-associated protein kinase 1	DAPK1	SHBG
M6	eupatorin	Liver glycogen phosphorylase	PYGL	SREBF2
M6	eupatorin	Carbonic anhydrase III	CA3	NPC1L1
M6	eupatorin	Protein kinase N1	PKN1	CYP17A1
M6	eupatorin	Serine/threonine-protein kinase NEK2	NEK2	RORC
M6	eupatorin	CaM kinase II beta	CAMK2B	SLC6A4
M6	eupatorin	Serine/threonine-protein kinase NEK6	NEK6	CHRM2
M6	eupatorin	Phospholipase A2 group 1B	PLA2G1B	CYP2C19
M6	eupatorin	DNA-(apurinic or apyrimidinic site) lyase	APEX1	NR1I3
M6	eupatorin	NUAK family SNF1-like kinase 1	NUAK1	RORA
M6	eupatorin	Aldo-keto reductase family 1 member C2 (by homology)	AKR1C2	SERPINA6
M6	eupatorin	Aldo-keto reductase family 1 member C1 (by homology)	AKR1C1	ICMT
M6	eupatorin	Aldo-keto-reductase family 1 member C3 (by homology)	AKR1C3	EPHX2
M6	eupatorin	Aldo-keto reductase family 1 member C4 (by homology)	AKR1C4	MAP3K14
M6	eupatorin	Aldehyde reductase (by homology)	AKR1A1	UGT2B7
M6	eupatorin	Cyclin-dependent kinase 1	CDK1	TYK2
M6	eupatorin	Poly [ADP-ribose] polymerase-1	PARP1	NPY5R
M6	eupatorin	Monoamine oxidase B	MAOB	PTGER2
M6	eupatorin	Cyclin-dependent kinase 5/CDK5 activator 1	CDK5R1	FABP4
M6	eupatorin	Carbonic anhydrase IV	CA4	FABP3
M6	eupatorin	Estradiol 17-beta-dehydrogenase 2	HSD17B2	FABP5
M6	eupatorin	Beta-galactoside alpha-2,6-sialyltransferase 1	ST6GAL1	FFAR1
M6	eupatorin	Carbonyl reductase [NADPH] 1	CBR1	FABP2
M6	eupatorin	Matrix metalloproteinase 13	MMP13	VDR
M6	eupatorin	Epidermal growth factor receptor erbB1	EGFR	NR1H4
M6	eupatorin	Vascular endothelial growth factor receptor 2	KDR	POLB
M6	eupatorin	Tyrosine-protein kinase LCK	LCK	GPBAR1
M6	eupatorin	Nitric oxide synthase, inducible	NOS2	SLC22A6
M6	eupatorin	Matrix metalloproteinase 3	MMP3	G6PD
M6	eupatorin	Cyclin-dependent kinase 2	CDK2	GABBR1
M6	eupatorin	Arachidonate 12-lipoxygenase	ALOX12	KDM2A
M6	eupatorin	Hepatocyte growth factor receptor	MET	KDM5C
M6	eupatorin	Serine/threonine-protein kinase Aurora-B	AURKB	PTGFR
M6	eupatorin	Carbonic anhydrase I	CA1	GABRA2
M6	eupatorin	Carbonic anhydrase IX	CA9	PHF8
M6	eupatorin	DNA topoisomerase I	TOP1	CDC45
M6	eupatorin	Estrogen receptor alpha	ESR1	CPA3
M6	eupatorin	Transthyretin	TTR	HAO1
M6	eupatorin	Tyrosinase	TYR	CACNA2D1
M6	eupatorin	Aryl hydrocarbon receptor	AHR	KMO
M6	eupatorin	Estrogen-related receptor alpha	ESRRA	GSTK1
M6	eupatorin	Phospholipase A2 group IIA	PLA2G2A	FDPS
M6	eupatorin	NEDD8-activating enzyme E1 regulatory subunit	NAE1	EGLN3
M6	eupatorin	Carbonic anhydrase XIII	CA13	GRM5
M6	eupatorin	Focal adhesion kinase 1	PTK2	PTGES
M6	eupatorin	Serine/threonine-protein kinase PLK1	PLK1	EDNRB
M6	eupatorin	Acetylcholinesterase	ACHE	EDNRA
M6	eupatorin	Thrombin	F2	PTPRC
M6	eupatorin	Tyrosine-protein kinase SRC	SRC	PTAFR
M6	eupatorin	Cytochrome P450 19A1	CYP19A1	MAPK9
M6	eupatorin	Induced myeloid leukemia cell differentiation protein Mcl-1	MCL1	CNR2
M7	irigenin	Epidermal growth factor receptor erbB1	EGFR	ADH1B
M7	irigenin	Peroxisome proliferator-activated receptor alpha	PPARA	ADH1C
M7	irigenin	P-glycoprotein 1	ABCB1	HDAC5
M7	irigenin	Cytochrome P450 19A1	CYP19A1	HDAC7
M7	irigenin	Carbonic anhydrase IV	CA4	HDAC4
M7	irigenin	Tyrosinase (by homology)	TYR	HDAC9
M7	irigenin	Macrophage migration inhibitory factor	MIF	ADH1A
M7	irigenin	Receptor-type tyrosine-protein phosphatase S	PTPRS	CTSK
M7	irigenin	Aldehyde dehydrogenase	ALDH2	HDAC6
M7	irigenin	Xanthine dehydrogenase	XDH	TGM2
M7	irigenin	Interleukin-2	IL2	TAAR1
M7	irigenin	Carbonic anhydrase VII	CA7	TPO
M7	irigenin	Carbonic anhydrase XII	CA12	HDAC2
M7	irigenin	Estradiol 17-beta-dehydrogenase 2	HSD17B2	RGS4
M7	irigenin	Carbonyl reductase [NADPH] 1	CBR1	MCHR1
M7	irigenin	Thromboxane-A synthase	TBXAS1	CDK4
M7	irigenin	Maltase-glucoamylase	MGAM	AURKA
M7	irigenin	Serotonin 2a (5-HT2a) receptor	HTR2A	PRKCE
M7	irigenin	Serotonin 2c (5-HT2c) receptor	HTR2C	PGK1
M7	irigenin	Estrogen-related receptor alpha	ESRRA	CLK4
M7	irigenin	Estrogen-related receptor beta	ESRRB	CLK1
M7	irigenin	Carbonic anhydrase II	CA2	CLK2
M7	irigenin	Adenosine A2a receptor	ADORA2A	DYRK1B
M7	irigenin	6-phosphofructo-2-kinase/fructose-2,6-bisphosphatase 3	PFKFB3	DHFR
M7	irigenin	Estrogen receptor alpha	ESR1	P2RX7
M7	irigenin	Arachidonate 12-lipoxygenase	ALOX12	XBP1
M7	irigenin	Estradiol 17-beta-dehydrogenase 1	HSD17B1	ACVRL1
M7	irigenin	Norepinephrine transporter	SLC6A2	CCNE2
M7	irigenin	Monoamine oxidase B	MAOB	SLC1A3
M7	irigenin	Estrogen receptor beta	ESR2	CDK7
M7	irigenin	NADPH oxidase 4	NOX4	CDK9
M7	irigenin	Carbonic anhydrase I	CA1	FAAH
M7	irigenin	Toll-like receptor (TLR7/TLR9)	TLR9	MKNK1
M7	irigenin	Monoamine oxidase A	MAOA	MTOR
M7	irigenin	Heat shock protein HSP 90-beta	HSP90AB1	STS
M7	irigenin	ATP-binding cassette sub-family G member 2	ABCG2	TBK1
M7	irigenin	Arachidonate 15-lipoxygenase	ALOX15	RAF1
M7	irigenin	Metastin receptor	KISS1R	SLC9A1
M7	irigenin	Thrombin and coagulation factor X	F10	SCN9A
M7	irigenin	Beta-secretase 1	BACE1	HRH3
M7	irigenin	Serum paraoxonase/arylesterase 1	PON1	ICAM1
M7	irigenin	Egl nine homolog 1	EGLN1	VCAM1
M7	irigenin	Adenosine A1 receptor (by homology)	ADORA1	DCK
M8	iristectorigenin A	Epidermal growth factor receptor erbB1	EGFR	ERBB2
M8	iristectorigenin A	Receptor-type tyrosine-protein phosphatase S	PTPRS	MAPKAPK2
M8	iristectorigenin A	Estradiol 17-beta-dehydrogenase 2	HSD17B2	MAPK10
M8	iristectorigenin A	Carbonic anhydrase VII	CA7	SCN4A
M8	iristectorigenin A	Carbonic anhydrase XII	CA12	QPCT
M8	iristectorigenin A	Carbonic anhydrase IV	CA4	CCNC
M8	iristectorigenin A	P-glycoprotein 1	ABCB1	CLK3
M8	iristectorigenin A	Peroxisome proliferator-activated receptor alpha	PPARA	PRF1
M8	iristectorigenin A	Estrogen receptor beta	ESR2	NFE2L2
M8	iristectorigenin A	Interleukin-2	IL2	STAT3
M8	iristectorigenin A	Toll-like receptor (TLR7/TLR9)	TLR9	TUBB1
M8	iristectorigenin A	NADPH oxidase 4	NOX4	RELA
M8	iristectorigenin A	Estradiol 17-beta-dehydrogenase 1	HSD17B1	FYN
M8	iristectorigenin A	Cytochrome P450 19A1	CYP19A1	SLC16A1
M8	iristectorigenin A	Tyrosinase	TYR	TUBB3
M8	iristectorigenin A	Adenosine A1 receptor (by homology)	ADORA1	CPA1
M8	iristectorigenin A	Adenosine A2a receptor	ADORA2A	BAD
M8	iristectorigenin A	Arachidonate 12-lipoxygenase	ALOX12	PRSS1
M8	iristectorigenin A	Monoamine oxidase B	MAOB	PLAU
M8	iristectorigenin A	Estrogen receptor alpha	ESR1	HDAC3
M8	iristectorigenin A	Xanthine dehydrogenase	XDH	SRD5A2
M8	iristectorigenin A	Carbonyl reductase [NADPH] 1	CBR1	PRKCH
M8	iristectorigenin A	Carbonic anhydrase II	CA2	LTB4R
M8	iristectorigenin A	Monoamine oxidase A	MAOA	NR3C1
M8	iristectorigenin A	ATP-binding cassette sub-family G member 2	ABCG2	FABP1
M8	iristectorigenin A	Cyclooxygenase-1	PTGS1	MAPK3
M8	iristectorigenin A	Norepinephrine transporter	SLC6A2	SCD
M8	iristectorigenin A	Macrophage migration inhibitory factor	MIF	PTPN6
M8	iristectorigenin A	Estrogen-related receptor alpha	ESRRA	OAT
M8	iristectorigenin A	Carbonic anhydrase I	CA1	PTPN2
M8	iristectorigenin A	Beta-secretase 1	BACE1	GABRR1
M8	iristectorigenin A	Thromboxane-A synthase	TBXAS1	CES2
M8	iristectorigenin A	Maltase-glucoamylase	MGAM	PREP
M8	iristectorigenin A	Serotonin 2a (5-HT2a) receptor	HTR2A	PTGIR
M8	iristectorigenin A	Serotonin 2c (5-HT2c) receptor	HTR2C	POLA1
M8	iristectorigenin A	Estrogen-related receptor beta	ESRRB	RARG
M8	iristectorigenin A	Aldose reductase (by homology)	AKR1B1	RXRG
M8	iristectorigenin A	Aldehyde dehydrogenase	ALDH2	RARB
M8	iristectorigenin A	Arachidonate 15-lipoxygenase	ALOX15	RARA
M8	iristectorigenin A	6-phosphofructo-2-kinase/fructose-2,6-bisphosphatase 3	PFKFB3	RXRA
M8	iristectorigenin A	Acetylcholinesterase	ACHE	AMPD2
M8	iristectorigenin A	Serine/threonine-protein kinase Chk1	CHEK1	CTNNB1
M8	iristectorigenin A	Serine/threonine-protein kinase WEE1	WEE1	IMPDH2
M8	iristectorigenin A	Serum paraoxonase/arylesterase 1	PON1	PIM2
M8	iristectorigenin A	Insulin-like growth factor binding protein 6	IGFBP6	CYP3A4
M8	iristectorigenin A	Insulin-like growth factor binding protein 4	IGFBP4	MTNR1A
M8	iristectorigenin A	Insulin-like growth factor binding protein 5	IGFBP5	MTNR1B
M8	iristectorigenin A	Insulin-like growth factor binding protein 2	IGFBP2	IRAK4
M8	iristectorigenin A	Insulin-like growth factor binding protein 3	IGFBP3	PDE2A
M8	iristectorigenin A	Insulin-like growth factor binding protein 1	IGFBP1	NTRK1
M8	iristectorigenin A	Induced myeloid leukemia cell differentiation protein Mcl-1	MCL1	KCNH2
M8	iristectorigenin A	Endoplasmin	HSP90B1	PRKD1
M8	iristectorigenin A	Thrombin and coagulation factor X	F10	ABL1
M8	iristectorigenin A	Egl nine homolog 1	EGLN1	SORD
M8	iristectorigenin A	Glucagon receptor	GCGR	DYRK1A
M8	iristectorigenin A	Heat shock protein HSP 90-beta	HSP90AB1	PAK4
M9	skimmin	Carbonic anhydrase I	CA1	PDE4B
M9	skimmin	Carbonic anhydrase XII	CA12	GSK3A
M9	skimmin	Carbonic anhydrase IX	CA9	KCNK3
M9	skimmin	Carbonic anhydrase VII	CA7	ITGB7
M9	skimmin	Carbonic anhydrase XIII	CA13	MERTK
M9	skimmin	Carbonic anhydrase II	CA2	PDE5A
M9	skimmin	Adenosine kinase	ADK	PDE7A
M9	skimmin	Beta-glucocerebrosidase	GBA	PRMT3
M9	skimmin	Aldehyde dehydrogenase	ALDH2	CFD
M9	skimmin	Interleukin-2	IL2	CXCR2
M9	skimmin	Beta-mannosidase	MANBA	BRD3
M9	skimmin	Adenosine A2a receptor (by homology)	ADORA2A	ZAP70
M9	skimmin	Adenosine A3 receptor	ADORA3	KARS
M9	skimmin	Adenosine A1 receptor (by homology)	ADORA1	GABRB3
M9	skimmin	Cyclin-dependent kinase 4/cyclin D1	CCND1	RPS6KB1
M9	skimmin	Cyclin-dependent kinase 1/cyclin B1	CDK1	CX3CR1
M9	skimmin	TNF-alpha	TNF	HTR6
M9	skimmin	Heat shock cognate 71 kDa protein	HSPA8	BDKRB1
M9	skimmin	78 kDa glucose-regulated protein	HSPA5	DYRK2
M9	skimmin	Dipeptidyl peptidase IV	DPP4	ASAH1
M9	skimmin	MAP kinase ERK2	MAPK1	TRPM8
M9	skimmin	Hexokinase type II	HK2	CASP8
M9	skimmin	Hexokinase type I	HK1	ADCY1
M9	skimmin	Purine nucleoside phosphorylase	PNP	ROCK2
M9	skimmin	Rhodopsin kinase	GRK1	PRKDC
M9	skimmin	Lysosomal alpha-glucosidase	GAA	ROCK1
M9	skimmin	Adenosine deaminase	ADA	HCK
M9	skimmin	Induced myeloid leukemia cell differentiation protein Mcl-1	MCL1	TAS1R3
M9	skimmin	Glyceraldehyde-3-phosphate dehydrogenase liver	GAPDH	CTRC
M9	skimmin	Cyclin-dependent kinase 2/cyclin A	CDK2	TRPV1
M9	skimmin	Adenosylhomocysteinase	AHCY	FKBP1A
M10	isololiolide	Potassium-transporting ATPase alpha chain 2	ATP12A	MAPK14
M10	isololiolide	Ribosomal protein S6 kinase alpha 5	RPS6KA5	NOS1
M10	isololiolide	Programmed cell death protein 4	PDCD4	NOS3
M10	isololiolide	Phospholipase A2 group 1B	PLA2G1B	SRD5A1
M10	isololiolide	Androgen Receptor	AR	KCNA5
M10	isololiolide	Cytochrome P450 19A1	CYP19A1	NAT1
M10	isololiolide	Taste receptor type 2 member 31	TAS2R31	SQLE
M10	isololiolide	Cyclooxygenase-2	PTGS2	KCNMA1
M10	isololiolide	Serine/threonine protein phosphatase 2A, catalytic subunit, alpha isoform	PPP2CA	ALPG
M10	isololiolide	Sigma opioid receptor (by homology)	SIGMAR1	PLAA
M10	isololiolide	Progesterone receptor	PGR	ALPL
M10	isololiolide	Cytochrome P450 11B1	CYP11B1	THRA
M10	isololiolide	Cytochrome P450 11B2	CYP11B2	THRB
M10	isololiolide	Dual specificity phosphatase Cdc25A	CDC25A	BCL2L1
M10	isololiolide	Leucine-rich repeat serine/threonine-protein kinase 2	LRRK2	MELK
M10	isololiolide	Dual specificity phosphatase Cdc25B	CDC25B	CHEK2
M10	isololiolide	Isoleucyl-tRNA synthetase	IARS	HSD17B14
M10	isololiolide	Protein-tyrosine phosphatase 2C	PTPN11	PDK1
M10	isololiolide	Phospholipase A2 group IIA	PLA2G2A	GLI2
M10	isololiolide	Cytochrome P450 51	CYP51A1	GLI1
M10	isololiolide	Tubulin--tyrosine ligase	TTL	CTSL
M10	isololiolide	Sulfonylurea receptor 2	ABCC9	RIPK2
M10	isololiolide	Sulfonylurea receptor 2, Kir6.2	KCNJ11	HDAC1
M10	isololiolide	Heme oxygenase 1 (by homology)	HMOX1	CDK8
M10	isololiolide	Peroxisome proliferator-activated receptor gamma	PPARG	PTPsigma
M10	isololiolide	Amine oxidase, copper containing	AOC3	MAP2K2
M10	isololiolide	Serine/threonine protein phosphatase PP1-gamma catalytic subunit	PPP1CC	MAP2K1
M10	isololiolide	Proteinase-activated receptor 2	F2RL1	MAP4K4
M10	isololiolide	Protein kinase C alpha	PRKCA	TRAP1
M10	isololiolide	Bromodomain-containing protein 4	BRD4	PRKCZ
M10	isololiolide	Bromodomain-containing protein 2	BRD2	GRM2
M10	isololiolide	Dopamine D4 receptor	DRD4	HPGDS
M10	isololiolide	Cyclin-dependent kinase 5/CDK5 activator 1	CDK5R1	EPHA2
M10	isololiolide	Macrophage migration inhibitory factor	MIF	EPHB2
M10	isololiolide	Gamma-secretase	PSEN2	EPHA5
M10	isololiolide	Sodium/potassium-transporting ATPase alpha-1 chain	ATP1A1	EPHA4
M10	isololiolide	Monoglyceride lipase	MGLL	EPHA8
M10	isololiolide	Carbonic anhydrase II	CA2	EPHA7
M10	isololiolide	Carbonic anhydrase VII	CA7	EPHB3
M10	isololiolide	Carbonic anhydrase III	CA3	EPHA3
M10	isololiolide	Carbonic anhydrase VI	CA6	EPHB1
M10	isololiolide	Glutathione reductase	GSR	EPHA1
M10	isololiolide	CDC7/DBF4 (Cell division cycle 7-related protein kinase/Activator of S phase kinase)	CDC7	YWHAG
M10	isololiolide	DNA topoisomerase II alpha	TOP2A	DNMT1
M10	isololiolide	Phosphodiesterase 10A	PDE10A	PGD
M10	isololiolide	RAS guanyl releasing protein 3	RASGRP3	ST3GAL3
M10	isololiolide	Caspase-1	CASP1	FUT7
M10	isololiolide	Myeloperoxidase	MPO	FUT4
M11	skullcapflavone II	Aldose reductase (by homology)	AKR1B1	STAT1
M11	skullcapflavone II	Cytochrome P450 1B1	CYP1B1	KLK1
M11	skullcapflavone II	Stem cell growth factor receptor	KIT	KLK2
M11	skullcapflavone II	Ornithine decarboxylase	ODC1	CSNK1G1
M11	skullcapflavone II	Adenosine A1 receptor (by homology)	ADORA1	RPS6KA1
M11	skullcapflavone II	Adenosine A2a receptor (by homology)	ADORA2A	CCND3
M11	skullcapflavone II	ATP-binding cassette sub-family G member 2	ABCG2	GRM4
M11	skullcapflavone II	Cyclooxygenase-2	PTGS2	EIF2AK2
M11	skullcapflavone II	Adenosine A3 receptor	ADORA3	ASF1A
M11	skullcapflavone II	P-glycoprotein 1	ABCB1	KDM1A
M11	skullcapflavone II	Induced myeloid leukemia cell differentiation protein Mcl-1	MCL1	RPS6KB2
M11	skullcapflavone II	Mu opioid receptor (by homology)	OPRM1	ATP4B
M11	skullcapflavone II	Delta opioid receptor (by homology)	OPRD1	GRB7
M11	skullcapflavone II	Plasminogen	PLG	KDM7A
M11	skullcapflavone II	Arachidonate 5-lipoxygenase	ALOX5	PTGDR
M11	skullcapflavone II	Nitric oxide synthase, inducible (by homology)	NOS2	AGTR1
M11	skullcapflavone II	NADPH oxidase 4	NOX4	TBXA2R
M11	skullcapflavone II	G-protein coupled receptor 35	GPR35	PTGER3
M11	skullcapflavone II	Carbonic anhydrase VII	CA7	MDM2
M11	skullcapflavone II	Carbonic anhydrase XII	CA12	FGFR1
M11	skullcapflavone II	Estrogen receptor beta	ESR2	CTSA
M11	skullcapflavone II	Tyrosine-protein kinase receptor FLT3	FLT3	CCKBR
M11	skullcapflavone II	Butyrylcholinesterase	BCHE	BTK
M11	skullcapflavone II	Receptor-type tyrosine-protein phosphatase S	PTPRS	SGK1
M11	skullcapflavone II	DNA-3-methyladenine glycosylase	MPG	CES1
M11	skullcapflavone II	Telomerase reverse transcriptase	TERT	CHRM1
M11	skullcapflavone II	Estradiol 17-beta-dehydrogenase 2	HSD17B2	CTSS
M11	skullcapflavone II	Estradiol 17-beta-dehydrogenase 1	HSD17B1	CTSB
M11	skullcapflavone II	Beta amyloid A4 protein	APP	DHODH
M11	skullcapflavone II	Multidrug resistance-associated protein 1	ABCC1	CTSC
M11	skullcapflavone II	Carbonic anhydrase II	CA2	GABRA1
M11	skullcapflavone II	Aryl hydrocarbon receptor	AHR	GPR139
M11	skullcapflavone II	Estrogen-related receptor alpha	ESRRA	FAP
M11	skullcapflavone II	Matrix metalloproteinase 13	MMP13	P4HTM
M11	skullcapflavone II	Carbonic anhydrase XIII	CA13	CASP3
M11	skullcapflavone II	Matrix metalloproteinase 9	MMP9	KMT5A
M11	skullcapflavone II	Monoamine oxidase A	MAOA	IL6
M11	skullcapflavone II	Matrix metalloproteinase 3	MMP3	GLUL
M11	skullcapflavone II	Matrix metalloproteinase 2	MMP2	EPAS1
M11	skullcapflavone II	LDL-associated phospholipase A2	PLA2G7	KCNE1
M11	skullcapflavone II	Tyrosinase	TYR	VAV1
M11	skullcapflavone II	Xanthine dehydrogenase	XDH	TRPV4
M11	skullcapflavone II	Microtubule-associated protein tau	MAPT	ADRA2C
M11	skullcapflavone II	Lysine-specific demethylase 4D-like	KDM4E	TRPV3
M11	skullcapflavone II	Vasopressin V2 receptor	AVPR2	HTR4
M11	skullcapflavone II	DNA topoisomerase II alpha	TOP2A	LIPA
M11	skullcapflavone II	Cytochrome P450 19A1	CYP19A1	PRKCD
M11	skullcapflavone II	Glyoxalase I	GLO1	UTS2R
M11	skullcapflavone II	Carbonic anhydrase III	CA3	EIF2AK3
M11	skullcapflavone II	CaM kinase II beta	CAMK2B	SHH
M11	skullcapflavone II	Phospholipase A2 group 1B	PLA2G1B	SORT1
M11	skullcapflavone II	DNA-(apurinic or apyrimidinic site) lyase	APEX1	SLCO1B1
M11	skullcapflavone II	Aldo-keto reductase family 1 member C2 (by homology)	AKR1C2	XIAP
M11	skullcapflavone II	Aldo-keto reductase family 1 member C1 (by homology)	AKR1C1	CXCL8
M11	skullcapflavone II	Aldo-keto-reductase family 1 member C3 (by homology)	AKR1C3
M11	skullcapflavone II	Aldo-keto reductase family 1 member C4 (by homology)	AKR1C4
M11	skullcapflavone II	Serine/threonine-protein kinase PIM1	PIM1
M11	skullcapflavone II	Carbonic anhydrase I	CA1
M11	skullcapflavone II	Carbonic anhydrase IX	CA9
M11	skullcapflavone II	Vascular endothelial growth factor receptor 2	KDR
M11	skullcapflavone II	Serine/threonine-protein kinase PLK1	PLK1
M11	skullcapflavone II	Epidermal growth factor receptor erbB1	EGFR
M11	skullcapflavone II	Beta-glucuronidase	GUSB
M11	skullcapflavone II	Arachidonate 15-lipoxygenase	ALOX15
M11	skullcapflavone II	Acetylcholinesterase	ACHE
M11	skullcapflavone II	Serine/threonine-protein kinase Aurora-B	AURKB
M11	skullcapflavone II	Quinone reductase 1	NQO1
M11	skullcapflavone II	Tyrosine-protein kinase SRC	SRC
M11	skullcapflavone II	PI3-kinase p110-gamma subunit	PIK3CG
M11	skullcapflavone II	Cyclin-dependent kinase 1/cyclin B	CCNB3
M11	skullcapflavone II	Glycogen synthase kinase-3 beta	GSK3B
M11	skullcapflavone II	Beta-secretase 1	BACE1
M11	skullcapflavone II	6-phosphofructo-2-kinase/fructose-2,6-bisphosphatase 3	PFKFB3
M11	skullcapflavone II	Hepatocyte growth factor receptor	MET
M11	skullcapflavone II	AMY1C	AMY1A
M11	skullcapflavone II	Myeloperoxidase	MPO
M11	skullcapflavone II	Kinesin-1 heavy chain/ Tyrosine-protein kinase receptor RET	RET
M11	skullcapflavone II	Matrix metalloproteinase 1	MMP1
M11	skullcapflavone II	ADAM17	ADAM17
M11	skullcapflavone II	Serine/threonine-protein kinase/endoribonuclease IRE1	ERN1
M11	skullcapflavone II	Cyclin-dependent kinase 6	CDK6
M11	skullcapflavone II	Arginase-1 (by homology)	ARG1
M11	skullcapflavone II	Platelet-derived growth factor receptor beta	PDGFRB
M11	skullcapflavone II	Heat shock protein HSP 90-beta	HSP90AB1
M11	skullcapflavone II	Carbonic anhydrase IV	CA4
M11	skullcapflavone II	Matrix metalloproteinase 7	MMP7
M11	skullcapflavone II	Matrix metalloproteinase 8	MMP8
M11	skullcapflavone II	Carbonyl reductase [NADPH] 1	CBR1
M11	skullcapflavone II	Subtilisin/kexin type 7	PCSK7
M11	skullcapflavone II	Cytochrome P450 2C9	CYP2C9
M11	skullcapflavone II	Dynamin-1	DNM1
M11	skullcapflavone II	Cyclophilin A	PPIA
M11	skullcapflavone II	Indoleamine 2,3-dioxygenase	IDO1
M11	skullcapflavone II	Casein kinase II alpha	CSNK2A1
M11	skullcapflavone II	Cyclin-dependent kinase 1	CDK1
M11	skullcapflavone II	Equilibrative nucleoside transporter 1	SLC29A1
M11	skullcapflavone II	G protein-coupled receptor kinase 6	GRK6
M11	skullcapflavone II	Adenosine A2b receptor	ADORA2B
M11	skullcapflavone II	Bone morphogenetic protein 1	BMP1
M11	skullcapflavone II	Death-associated protein kinase 1	DAPK1
M12	umbelliferone	Carbonic anhydrase XII	CA12
M12	umbelliferone	Carbonic anhydrase IX	CA9
M12	umbelliferone	Epidermal growth factor receptor erbB1	EGFR
M12	umbelliferone	Carbonic anhydrase VII	CA7
M12	umbelliferone	Xanthine dehydrogenase	XDH
M12	umbelliferone	Carbonic anhydrase VA	CA5A
M12	umbelliferone	Carbonic anhydrase II	CA2
M12	umbelliferone	Carbonic anhydrase III	CA3
M12	umbelliferone	Estradiol 17-beta-dehydrogenase 3	HSD17B3
M12	umbelliferone	Carbonic anhydrase I	CA1
M12	umbelliferone	Carbonic anhydrase XIV	CA14
M12	umbelliferone	Aldose reductase	AKR1B1
M12	umbelliferone	Monoamine oxidase A	MAOA
M12	umbelliferone	G-protein coupled receptor 35	GPR35
M12	umbelliferone	Cyclin-dependent kinase 4/cyclin D1	CCND1
M12	umbelliferone	Platelet-derived growth factor receptor beta	PDGFRB
M12	umbelliferone	Vascular endothelial growth factor receptor 3	FLT4
M12	umbelliferone	Insulin-like growth factor I receptor	IGF1R
M12	umbelliferone	Insulin receptor	INSR
M12	umbelliferone	Cyclin-dependent kinase 2/cyclin A	CDK2
M12	umbelliferone	Focal adhesion kinase 1	PTK2
M12	umbelliferone	Serine/threonine-protein kinase PLK1	PLK1
M12	umbelliferone	Casein kinase II alpha	CSNK2A1
M12	umbelliferone	Hepatocyte growth factor receptor	MET
M12	umbelliferone	Tyrosine-protein kinase TIE-2	TEK
M12	umbelliferone	Serine/threonine-protein kinase AKT	AKT1
M12	umbelliferone	Beta-secretase 1	BACE1
M12	umbelliferone	Mitogen-activated protein kinase kinase kinase 8	MAP3K8
M12	umbelliferone	Ephrin receptor	EPHB4
M12	umbelliferone	Heat shock 70 kDa protein 1	HSPA1A
M12	umbelliferone	NUAK family SNF1-like kinase 1	NUAK1
M12	umbelliferone	Tyrosine-protein kinase FGR (by homology)	FGR
M12	umbelliferone	Tyrosine-protein kinase Lyn (by homology)	LYN
M12	umbelliferone	Myoglobin	MB
M12	umbelliferone	Macrophage migration inhibitory factor	MIF
M12	umbelliferone	Ribonuclease H1	RNASEH1
M12	umbelliferone	Cytochrome P450 1A2	CYP1A2
M12	umbelliferone	D-amino-acid oxidase	DAO
M12	umbelliferone	Glutathione reductase	GSR
M12	umbelliferone	Quinone reductase 2	NQO2
M12	umbelliferone	Carbonic anhydrase IV	CA4
M12	umbelliferone	Carbonic anhydrase VI	CA6
M12	umbelliferone	Carbonic anhydrase XIII	CA13
M12	umbelliferone	Estrogen receptor alpha	ESR1
M12	umbelliferone	Estrogen receptor beta	ESR2
M12	umbelliferone	Dihydropteridine reductase	QDPR
M12	umbelliferone	Poly [ADP-ribose] polymerase-1	PARP1
M12	umbelliferone	Cyclin-dependent kinase 2/cyclin E1	CCNE1
M12	umbelliferone	Protein tyrosine kinase 2 beta	PTK2B
M12	umbelliferone	Carbonic anhydrase VB	CA5B
M12	umbelliferone	Indoleamine 2,3-dioxygenase	IDO1
M12	umbelliferone	Serine/threonine-protein kinase Aurora-B	AURKB
M12	umbelliferone	Glycogen synthase kinase-3 beta	GSK3B
M12	umbelliferone	Vascular endothelial growth factor receptor 2	KDR
M12	umbelliferone	Aldo-keto-reductase family 1 member C3	AKR1C3
M12	umbelliferone	Aldo-keto reductase family 1 member C1	AKR1C1
M12	umbelliferone	Alpha-synuclein	SNCA
M12	umbelliferone	Methionine aminopeptidase 2	METAP2
M12	umbelliferone	Aldehyde dehydrogenase	ALDH2
M12	umbelliferone	Succinate semialdehyde dehydrogenase	ALDH5A1
M12	umbelliferone	Gamma-amino-N-butyrate transaminase	ABAT
M12	umbelliferone	Acetylcholinesterase	ACHE
M12	umbelliferone	Nuclear factor NF-kappa-B p105 subunit	NFKB1
M12	umbelliferone	Voltage-gated potassium channel subunit Kv1.3	KCNA3
M13	viscidulin I	Receptor-type tyrosine-protein phosphatase S	PTPRS
M13	viscidulin I	Estrogen receptor beta	ESR2
M13	viscidulin I	Death-associated protein kinase 1	DAPK1
M13	viscidulin I	DNA-3-methyladenine glycosylase	MPG
M13	viscidulin I	Solute carrier family 22 member 12	SLC22A12
M13	viscidulin I	Butyrylcholinesterase	BCHE
M13	viscidulin I	Xanthine dehydrogenase	XDH
M13	viscidulin I	Acetylcholinesterase	ACHE
M13	viscidulin I	Adenosine A1 receptor (by homology)	ADORA1
M13	viscidulin I	Adenosine A2a receptor (by homology)	ADORA2A
M13	viscidulin I	Adenosine A3 receptor	ADORA3
M13	viscidulin I	P-glycoprotein 1	ABCB1
M13	viscidulin I	Cytochrome P450 1B1	CYP1B1
M13	viscidulin I	NADPH oxidase 4	NOX4
M13	viscidulin I	Tyrosinase	TYR
M13	viscidulin I	Tyrosine-protein kinase receptor FLT3	FLT3
M13	viscidulin I	Arachidonate 5-lipoxygenase	ALOX5
M13	viscidulin I	Estradiol 17-beta-dehydrogenase 2	HSD17B2
M13	viscidulin I	Multidrug resistance-associated protein 1	ABCC1
M13	viscidulin I	Estradiol 17-beta-dehydrogenase 1	HSD17B1
M13	viscidulin I	Aryl hydrocarbon receptor	AHR
M13	viscidulin I	Estrogen-related receptor alpha	ESRRA
M13	viscidulin I	ATP-binding cassette sub-family G member 2	ABCG2
M13	viscidulin I	Arachidonate 15-lipoxygenase	ALOX15
M13	viscidulin I	G-protein coupled receptor 35	GPR35
M13	viscidulin I	Arachidonate 12-lipoxygenase	ALOX12
M13	viscidulin I	Carbonic anhydrase VII	CA7
M13	viscidulin I	Carbonic anhydrase XII	CA12
M13	viscidulin I	Carbonic anhydrase IV	CA4
M13	viscidulin I	Microtubule-associated protein tau	MAPT
M13	viscidulin I	Lysine-specific demethylase 4D-like	KDM4E
M13	viscidulin I	Vasopressin V2 receptor	AVPR2
M13	viscidulin I	DNA topoisomerase II alpha	TOP2A
M13	viscidulin I	Monoamine oxidase A	MAOA
M13	viscidulin I	Cytochrome P450 19A1	CYP19A1
M13	viscidulin I	Serine/threonine-protein kinase PIM1	PIM1
M13	viscidulin I	Dopamine D4 receptor	DRD4
M13	viscidulin I	Glyoxalase I	GLO1
M13	viscidulin I	Myosin light chain kinase, smooth muscle	MYLK
M13	viscidulin I	Myeloperoxidase	MPO
M13	viscidulin I	PI3-kinase p85-alpha subunit	PIK3R1
M13	viscidulin I	Liver glycogen phosphorylase	PYGL
M13	viscidulin I	Tyrosine-protein kinase SYK	SYK
M13	viscidulin I	Matrix metalloproteinase 13	MMP13
M13	viscidulin I	Matrix metalloproteinase 3	MMP3
M13	viscidulin I	Carbonic anhydrase III	CA3
M13	viscidulin I	Cyclin-dependent kinase 1	CDK1
M13	viscidulin I	Matrix metalloproteinase 9	MMP9
M13	viscidulin I	PI3-kinase p110-gamma subunit	PIK3CG
M13	viscidulin I	Matrix metalloproteinase 2	MMP2
M13	viscidulin I	Protein kinase N1	PKN1
M13	viscidulin I	Serine/threonine-protein kinase NEK2	NEK2
M13	viscidulin I	Interleukin-8 receptor A	CXCR1
M13	viscidulin I	CaM kinase II beta	CAMK2B
M13	viscidulin I	ALK tyrosine kinase receptor	ALK
M13	viscidulin I	Serine/threonine-protein kinase NEK6	NEK6
M13	viscidulin I	Phospholipase A2 group 1B	PLA2G1B
M13	viscidulin I	Tyrosine-protein kinase receptor UFO	AXL
M13	viscidulin I	DNA-(apurinic or apyrimidinic site) lyase	APEX1
M13	viscidulin I	Aldo-keto reductase family 1 member C2 (by homology)	AKR1C2
M13	viscidulin I	Aldo-keto reductase family 1 member C1 (by homology)	AKR1C1
M13	viscidulin I	Aldo-keto-reductase family 1 member C3 (by homology)	AKR1C3
M13	viscidulin I	Aldo-keto reductase family 1 member C4 (by homology)	AKR1C4
M13	viscidulin I	Aldehyde reductase (by homology)	AKR1A1
M13	viscidulin I	Aldose reductase	AKR1B1
M13	viscidulin I	Carbonic anhydrase II	CA2
M13	viscidulin I	6-phosphofructo-2-kinase/fructose-2,6-bisphosphatase 3	PFKFB3
M13	viscidulin I	Cyclin-dependent kinase 5/CDK5 activator 1	CDK5R1
M13	viscidulin I	Cyclin-dependent kinase 1/cyclin B	CCNB3
M13	viscidulin I	Cyclin-dependent kinase 6	CDK6
M13	viscidulin I	Carbonyl reductase [NADPH] 1	CBR1
M13	viscidulin I	G protein-coupled receptor kinase 6	GRK6
M13	viscidulin I	Cyclin-dependent kinase 2	CDK2
M13	viscidulin I	Arginase-1 (by homology)	ARG1
M13	viscidulin I	NEDD8-activating enzyme E1 regulatory subunit	NAE1
M13	viscidulin I	Estrogen receptor alpha	ESR1
M13	viscidulin I	Cyclooxygenase-2	PTGS2
M13	viscidulin I	Transthyretin	TTR
M13	viscidulin I	Cystic fibrosis transmembrane conductance regulator	CFTR
M13	viscidulin I	Aldo-keto reductase family 1 member B10	AKR1B10
M13	viscidulin I	Tankyrase-2	TNKS2
M13	viscidulin I	Tankyrase-1	TNKS
M13	viscidulin I	Induced myeloid leukemia cell differentiation protein Mcl-1	MCL1
M13	viscidulin I	Androgen Receptor	AR
M13	viscidulin I	AMY1C	AMY1A
M13	viscidulin I	Inhibitor of nuclear factor kappa B kinase beta subunit	IKBKB
M13	viscidulin I	Neurotrophic tyrosine kinase receptor type 2	NTRK2
M13	viscidulin I	Insulin-like growth factor I receptor	IGF1R
M13	viscidulin I	Insulin receptor	INSR
M13	viscidulin I	Epidermal growth factor receptor erbB1	EGFR
M13	viscidulin I	Serine/threonine-protein kinase Aurora-B	AURKB
M13	viscidulin I	Carbonic anhydrase I	CA1
M13	viscidulin I	Glycogen synthase kinase-3 beta	GSK3B
M13	viscidulin I	Tyrosine-protein kinase SRC	SRC
M13	viscidulin I	Focal adhesion kinase 1	PTK2
M13	viscidulin I	Vascular endothelial growth factor receptor 2	KDR
M13	viscidulin I	Serine/threonine-protein kinase PLK1	PLK1
M13	viscidulin I	Carbonic anhydrase VI	CA6
M13	viscidulin I	Carbonic anhydrase XIV	CA14
M13	viscidulin I	Carbonic anhydrase IX	CA9
M14	5,6,7,4'-tetrahydroxy-8-methoxyisoflavone	Epidermal growth factor receptor erbB1	EGFR
M14	5,6,7,4'-tetrahydroxy-9-methoxyisoflavone	6-phosphofructo-2-kinase/fructose-2,6-bisphosphatase 3	PFKFB3
M14	5,6,7,4'-tetrahydroxy-10-methoxyisoflavone	Estradiol 17-beta-dehydrogenase 2	HSD17B2
M14	5,6,7,4'-tetrahydroxy-11-methoxyisoflavone	Adenosine A1 receptor (by homology)	ADORA1
M14	5,6,7,4'-tetrahydroxy-12-methoxyisoflavone	Adenosine A2a receptor	ADORA2A
M14	5,6,7,4'-tetrahydroxy-13-methoxyisoflavone	Estradiol 17-beta-dehydrogenase 1	HSD17B1
M14	5,6,7,4'-tetrahydroxy-14-methoxyisoflavone	Aldehyde dehydrogenase	ALDH2
M14	5,6,7,4'-tetrahydroxy-15-methoxyisoflavone	Carbonyl reductase [NADPH] 1	CBR1
M14	5,6,7,4'-tetrahydroxy-16-methoxyisoflavone	Interleukin-2	IL2
M14	5,6,7,4'-tetrahydroxy-17-methoxyisoflavone	Estrogen receptor beta	ESR2
M14	5,6,7,4'-tetrahydroxy-18-methoxyisoflavone	Xanthine dehydrogenase	XDH
M14	5,6,7,4'-tetrahydroxy-19-methoxyisoflavone	Aldose reductase (by homology)	AKR1B1
M14	5,6,7,4'-tetrahydroxy-20-methoxyisoflavone	Thromboxane-A synthase	TBXAS1
M14	5,6,7,4'-tetrahydroxy-21-methoxyisoflavone	Maltase-glucoamylase	MGAM
M14	5,6,7,4'-tetrahydroxy-22-methoxyisoflavone	Serotonin 2a (5-HT2a) receptor	HTR2A
M14	5,6,7,4'-tetrahydroxy-23-methoxyisoflavone	Serotonin 2c (5-HT2c) receptor	HTR2C
M14	5,6,7,4'-tetrahydroxy-24-methoxyisoflavone	Estrogen-related receptor beta	ESRRB
M14	5,6,7,4'-tetrahydroxy-25-methoxyisoflavone	Carbonic anhydrase VII	CA7
M14	5,6,7,4'-tetrahydroxy-26-methoxyisoflavone	Carbonic anhydrase XII	CA12
M14	5,6,7,4'-tetrahydroxy-27-methoxyisoflavone	Carbonic anhydrase IV	CA4
M14	5,6,7,4'-tetrahydroxy-28-methoxyisoflavone	Estrogen receptor alpha	ESR1
M14	5,6,7,4'-tetrahydroxy-29-methoxyisoflavone	Arachidonate 12-lipoxygenase	ALOX12
M14	5,6,7,4'-tetrahydroxy-30-methoxyisoflavone	Receptor-type tyrosine-protein phosphatase S	PTPRS
M14	5,6,7,4'-tetrahydroxy-31-methoxyisoflavone	Arachidonate 15-lipoxygenase	ALOX15
M14	5,6,7,4'-tetrahydroxy-32-methoxyisoflavone	Macrophage migration inhibitory factor	MIF
M14	5,6,7,4'-tetrahydroxy-33-methoxyisoflavone	Cyclooxygenase-1	PTGS1
M14	5,6,7,4'-tetrahydroxy-34-methoxyisoflavone	Norepinephrine transporter	SLC6A2
M14	5,6,7,4'-tetrahydroxy-35-methoxyisoflavone	Cytochrome P450 19A1	CYP19A1
M14	5,6,7,4'-tetrahydroxy-36-methoxyisoflavone	Peroxisome proliferator-activated receptor alpha	PPARA
M14	5,6,7,4'-tetrahydroxy-37-methoxyisoflavone	P-glycoprotein 1	ABCB1
M14	5,6,7,4'-tetrahydroxy-38-methoxyisoflavone	Estrogen-related receptor alpha	ESRRA
M14	5,6,7,4'-tetrahydroxy-39-methoxyisoflavone	ATP-binding cassette sub-family G member 2	ABCG2
M14	5,6,7,4'-tetrahydroxy-40-methoxyisoflavone	Monoamine oxidase A	MAOA
M14	5,6,7,4'-tetrahydroxy-41-methoxyisoflavone	NADPH oxidase 4	NOX4
M14	5,6,7,4'-tetrahydroxy-42-methoxyisoflavone	Toll-like receptor (TLR7/TLR9)	TLR9
M14	5,6,7,4'-tetrahydroxy-43-methoxyisoflavone	Monoamine oxidase B	MAOB
M14	5,6,7,4'-tetrahydroxy-44-methoxyisoflavone	Catechol O-methyltransferase	COMT
M14	5,6,7,4'-tetrahydroxy-45-methoxyisoflavone	Serum paraoxonase/arylesterase 1	PON1
M14	5,6,7,4'-tetrahydroxy-46-methoxyisoflavone	Serine/threonine-protein kinase PIM1	PIM1
M14	5,6,7,4'-tetrahydroxy-47-methoxyisoflavone	Tyrosinase	TYR
M15	2,5-dihydroxy-1-methoxy-anthraquinone	Epidermal growth factor receptor erbB1	EGFR
M15	2,5-dihydroxy-2-methoxy-anthraquinone	Induced myeloid leukemia cell differentiation protein Mcl-1	MCL1
M15	2,5-dihydroxy-3-methoxy-anthraquinone	Apoptosis regulator Bcl-2	BCL2
M15	2,5-dihydroxy-4-methoxy-anthraquinone	Dual specificity protein phosphatase 3	DUSP3
M15	2,5-dihydroxy-5-methoxy-anthraquinone	LIM domain kinase 1	LIMK1
M15	2,5-dihydroxy-6-methoxy-anthraquinone	Leukocyte elastase	ELANE
M15	2,5-dihydroxy-7-methoxy-anthraquinone	Tyrosine-protein kinase LCK	LCK
M15	2,5-dihydroxy-8-methoxy-anthraquinone	Estrogen receptor alpha	ESR1
M15	2,5-dihydroxy-9-methoxy-anthraquinone	Estrogen receptor beta	ESR2
M15	2,5-dihydroxy-10-methoxy-anthraquinone	Casein kinase II alpha	CSNK2A1
M15	2,5-dihydroxy-11-methoxy-anthraquinone	Tyrosyl-DNA phosphodiesterase 1	TDP1
M15	2,5-dihydroxy-12-methoxy-anthraquinone	Adenosine A2a receptor	ADORA2A
M15	2,5-dihydroxy-13-methoxy-anthraquinone	CDGSH iron-sulfur domain-containing protein 1	CISD1
M15	2,5-dihydroxy-14-methoxy-anthraquinone	Protein farnesyltransferase	FNTA
M15	2,5-dihydroxy-15-methoxy-anthraquinone	Vascular endothelial growth factor receptor 1	FLT1
M15	2,5-dihydroxy-16-methoxy-anthraquinone	Platelet-derived growth factor receptor beta	PDGFRB
M15	2,5-dihydroxy-17-methoxy-anthraquinone	Vascular endothelial growth factor receptor 3	FLT4
M15	2,5-dihydroxy-18-methoxy-anthraquinone	Platelet-derived growth factor receptor alpha	PDGFRA
M15	2,5-dihydroxy-19-methoxy-anthraquinone	Vascular endothelial growth factor receptor 2	KDR
M15	2,5-dihydroxy-20-methoxy-anthraquinone	Serotonin 2a (5-HT2a) receptor	HTR2A
M15	2,5-dihydroxy-21-methoxy-anthraquinone	Serine/threonine-protein kinase Chk1	CHEK1
M15	2,5-dihydroxy-22-methoxy-anthraquinone	Serine/threonine-protein kinase WEE1	WEE1
M15	2,5-dihydroxy-23-methoxy-anthraquinone	Matrix metalloproteinase 9	MMP9
M15	2,5-dihydroxy-24-methoxy-anthraquinone	Matrix metalloproteinase 2	MMP2
M15	2,5-dihydroxy-25-methoxy-anthraquinone	G-protein coupled receptor kinase 2	GRK2
M15	2,5-dihydroxy-26-methoxy-anthraquinone	Myosin light chain kinase, smooth muscle	MYLK
M16	ganhuangenin	Aldose reductase (by homology)	AKR1B1
M16	ganhuangenin	Beta amyloid A4 protein	APP
M16	ganhuangenin	Nitric oxide synthase, inducible (by homology)	NOS2
M16	ganhuangenin	NADPH oxidase 4	NOX4
M16	ganhuangenin	Delta opioid receptor	OPRD1
M16	ganhuangenin	Cyclooxygenase-2 (by homology)	PTGS2
M16	ganhuangenin	Stem cell growth factor receptor	KIT
M16	ganhuangenin	Ornithine decarboxylase	ODC1
M16	ganhuangenin	P-glycoprotein 1	ABCB1
M16	ganhuangenin	Adenosine A1 receptor (by homology)	ADORA1
M16	ganhuangenin	Adenosine A2a receptor (by homology)	ADORA2A
M16	ganhuangenin	Cytochrome P450 1B1	CYP1B1
M16	ganhuangenin	Induced myeloid leukemia cell differentiation protein Mcl-1	MCL1
M16	ganhuangenin	Xanthine dehydrogenase	XDH
M16	ganhuangenin	Carbonic anhydrase II	CA2
M16	ganhuangenin	Carbonic anhydrase IV	CA4
M16	ganhuangenin	Beta-secretase 1	BACE1
M16	ganhuangenin	Epidermal growth factor receptor erbB1	EGFR
M16	ganhuangenin	ATP-binding cassette sub-family G member 2	ABCG2
M16	ganhuangenin	Mu opioid receptor	OPRM1
M16	ganhuangenin	Carbonic anhydrase VII	CA7
M16	ganhuangenin	Carbonic anhydrase XII	CA12
M16	ganhuangenin	Telomerase reverse transcriptase	TERT
M16	ganhuangenin	PI3-kinase p110-gamma subunit	PIK3CG
M16	ganhuangenin	Estrogen receptor beta	ESR2
M16	ganhuangenin	Serine/threonine-protein kinase PIM1	PIM1
M16	ganhuangenin	Carbonic anhydrase VI	CA6
M16	ganhuangenin	Insulin-like growth factor I receptor	IGF1R
M16	ganhuangenin	Tyrosine-protein kinase receptor FLT3	FLT3
M16	ganhuangenin	Estradiol 17-beta-dehydrogenase 2	HSD17B2
M16	ganhuangenin	Adenosine A3 receptor	ADORA3
M16	ganhuangenin	Matrix metalloproteinase 9	MMP9
M16	ganhuangenin	Matrix metalloproteinase 2	MMP2
M16	ganhuangenin	Plasminogen	PLG
M16	ganhuangenin	Multidrug resistance-associated protein 1	ABCC1
M16	ganhuangenin	Hepatocyte growth factor receptor	MET
M16	ganhuangenin	Arachidonate 5-lipoxygenase	ALOX5
M16	ganhuangenin	Lysine-specific demethylase 4D-like	KDM4E
M16	ganhuangenin	Arachidonate 15-lipoxygenase	ALOX15
M16	ganhuangenin	Cyclin-dependent kinase 1	CDK1
M16	ganhuangenin	Arachidonate 12-lipoxygenase	ALOX12
M16	ganhuangenin	Carbonic anhydrase IX	CA9
M16	ganhuangenin	Carbonic anhydrase I	CA1
M16	ganhuangenin	Estradiol 17-beta-dehydrogenase 1	HSD17B1
M16	ganhuangenin	Solute carrier family 22 member 12	SLC22A12
M16	ganhuangenin	Serine/threonine-protein kinase Aurora-B	AURKB
M16	ganhuangenin	Tyrosine-protein kinase SRC	SRC
M16	ganhuangenin	Focal adhesion kinase 1	PTK2
M16	ganhuangenin	Vascular endothelial growth factor receptor 2	KDR
M16	ganhuangenin	Serine/threonine-protein kinase PLK1	PLK1
M16	ganhuangenin	Protein kinase N1	PKN1
M16	ganhuangenin	Serine/threonine-protein kinase NEK2	NEK2
M16	ganhuangenin	ALK tyrosine kinase receptor	ALK
M16	ganhuangenin	Serine/threonine-protein kinase AKT	AKT1
M16	ganhuangenin	Serine/threonine-protein kinase NEK6	NEK6
M16	ganhuangenin	Tyrosine-protein kinase receptor UFO	AXL
M16	ganhuangenin	NUAK family SNF1-like kinase 1	NUAK1
M16	ganhuangenin	Endoplasmin	HSP90B1
M16	ganhuangenin	Cytochrome P450 1A1	CYP1A1
M16	ganhuangenin	Cytochrome P450 1A2	CYP1A2
M16	ganhuangenin	Thrombin	F2
M16	ganhuangenin	Cytochrome P450 19A1	CYP19A1
M16	ganhuangenin	Acetylcholinesterase	ACHE
M16	ganhuangenin	G-protein coupled receptor 35	GPR35
M16	ganhuangenin	Death-associated protein kinase 1	DAPK1
M16	ganhuangenin	Vasopressin V2 receptor	AVPR2
M16	ganhuangenin	Monoamine oxidase A	MAOA
M16	ganhuangenin	Dopamine D4 receptor	DRD4
M16	ganhuangenin	Glyoxalase I	GLO1
M16	ganhuangenin	Myeloperoxidase	MPO
M16	ganhuangenin	PI3-kinase p85-alpha subunit	PIK3R1
M16	ganhuangenin	Liver glycogen phosphorylase	PYGL
M16	ganhuangenin	Glycogen synthase kinase-3 beta	GSK3B
M16	ganhuangenin	Matrix metalloproteinase 13	MMP13
M16	ganhuangenin	Matrix metalloproteinase 3	MMP3
M16	ganhuangenin	Carbonic anhydrase III	CA3
M16	ganhuangenin	Carbonic anhydrase XIV	CA14
M16	ganhuangenin	Casein kinase II alpha	CSNK2A1
M16	ganhuangenin	Interleukin-8 receptor A	CXCR1
M16	ganhuangenin	CaM kinase II beta	CAMK2B
M16	ganhuangenin	Phospholipase A2 group 1B	PLA2G1B
M16	ganhuangenin	Carbonic anhydrase VA	CA5A
M16	ganhuangenin	Aldo-keto reductase family 1 member C2 (by homology)	AKR1C2
M16	ganhuangenin	Aldo-keto reductase family 1 member C1 (by homology)	AKR1C1
M16	ganhuangenin	Aldo-keto-reductase family 1 member C3 (by homology)	AKR1C3
M16	ganhuangenin	Aldo-keto reductase family 1 member C4 (by homology)	AKR1C4
M16	ganhuangenin	Carbonic anhydrase XIII (by homology)	CA13
M16	ganhuangenin	Aldehyde reductase (by homology)	AKR1A1
M16	ganhuangenin	Inhibitor of nuclear factor kappa B kinase beta subunit	IKBKB
M16	ganhuangenin	Heat shock protein HSP 90-beta	HSP90AB1
M16	ganhuangenin	Phospholipase A2 group IIA	PLA2G2A
M16	ganhuangenin	Tyrosine-protein kinase SYK	SYK
M16	ganhuangenin	Receptor-type tyrosine-protein phosphatase S	PTPRS
M16	ganhuangenin	DNA-3-methyladenine glycosylase	MPG
M16	ganhuangenin	Beta-galactoside alpha-2,6-sialyltransferase 1	ST6GAL1
M16	ganhuangenin	Microtubule-associated protein tau	MAPT
M16	ganhuangenin	DNA topoisomerase II alpha	TOP2A
M16	ganhuangenin	Insulin receptor	INSR
M16	ganhuangenin	Myosin light chain kinase, smooth muscle	MYLK
M16	ganhuangenin	DNA-(apurinic or apyrimidinic site) lyase	APEX1
M17	flazin	G protein-coupled receptor 44	PTGDR2
M17	flazin	Aldo-keto-reductase family 1 member C3	AKR1C3
M17	flazin	Transitional endoplasmic reticulum ATPase	VCP
M17	flazin	Insulin-like growth factor binding protein 3	IGFBP3
M17	flazin	Aldose reductase	AKR1B1
M17	flazin	P2X purinoceptor 3	P2RX3
M17	flazin	Insulin-like growth factor binding protein 5	IGFBP5
M17	flazin	Matrix metalloproteinase 9	MMP9
M17	flazin	Matrix metalloproteinase 1	MMP1
M17	flazin	Matrix metalloproteinase 2	MMP2
M17	flazin	Matrix metalloproteinase 14	MMP14
M17	flazin	Matrix metalloproteinase 8	MMP8
M17	flazin	Neprilysin (by homology)	MME
M17	flazin	Carbonic anhydrase II	CA2
M17	flazin	Liver glycogen phosphorylase	PYGL
M17	flazin	Muscle glycogen phosphorylase	PYGM
M17	flazin	Carbonic anhydrase I	CA1
M17	flazin	Angiotensin-converting enzyme (by homology)	ACE
M17	flazin	AMP deaminase 3	AMPD3
M17	flazin	Aminopeptidase N	ANPEP
M17	flazin	Leukotriene A4 hydrolase	LTA4H
M17	flazin	Endothelin-converting enzyme 1	ECE1
M17	flazin	HMG-CoA reductase	HMGCR
M17	flazin	Renin	REN
M17	flazin	Casein kinase II alpha	CSNK2A1
M17	flazin	MAP kinase signal-integrating kinase 2	MKNK2
M17	flazin	Intercellular adhesion molecule (ICAM-1), Integrin alpha-L/beta-2	ITGAL
M17	flazin	Solute carrier family 22 member 12	SLC22A12
M17	flazin	Methionine aminopeptidase 2	METAP2
M17	flazin	Lysine-specific demethylase 4A	KDM4A
M17	flazin	Purine nucleoside phosphorylase	PNP
M17	flazin	CREB-binding protein/p53	CREBBP
M17	flazin	NADPH oxidase 4	NOX4
M17	flazin	Epidermal growth factor receptor erbB1	EGFR
M17	flazin	Hydroxycarboxylic acid receptor 2	HCAR2
M17	flazin	Dual specificity phosphatase Cdc25B	CDC25B
M17	flazin	CaM-kinase kinase beta	CAMKK2
M17	flazin	Glutamate carboxypeptidase II	FOLH1
M17	flazin	Matrix metalloproteinase 16	MMP16
M17	flazin	Lysine-specific demethylase 3A	KDM3A
M17	flazin	Lysine-specific demethylase 5B	KDM5B
M17	flazin	Lysine-specific demethylase 4D	KDM4D
M17	flazin	Lysine-specific demethylase 4C	KDM4C
M17	flazin	Matrix metalloproteinase 3	MMP3
M17	flazin	Selectin E	SELE
M17	flazin	P-selectin	SELP
M17	flazin	Bcl-2-related protein A1	BCL2A1
M17	flazin	Serine/threonine-protein kinase/endoribonuclease IRE1	ERN1
M17	flazin	Carnitine O-palmitoyltransferase 1, liver isoform	CPT1A
M17	flazin	Peroxisome proliferator-activated receptor alpha	PPARA
M17	flazin	Heat shock protein HSP 90-alpha	HSP90AA1
M17	flazin	Heat shock protein HSP 90-beta	HSP90AB1
M17	flazin	Hepatocyte growth factor receptor	MET
M17	flazin	c-Jun N-terminal kinase 1	MAPK8
M17	flazin	Cyclooxygenase-2	PTGS2
M17	flazin	Integrin alpha-4/beta-1	ITGB1
M17	flazin	Sodium/glucose cotransporter 2	SLC5A2
M17	flazin	Squalene synthetase (by homology)	FDFT1
M17	flazin	Serine/threonine-protein kinase WEE1	WEE1
M17	flazin	6-phosphofructo-2-kinase/fructose-2,6-bisphosphatase 4	PFKFB4
M17	flazin	Fructose-1,6-bisphosphatase	FBP1
M17	flazin	Poly [ADP-ribose] polymerase-1	PARP1
M18	4-formyl indole	Cytochrome P450 2A6	CYP2A6
M18	5-formyl indole	Kinesin-like protein 1	KIF11
M18	6-formyl indole	C-C chemokine receptor type 1	CCR1
M18	7-formyl indole	Serine/threonine-protein kinase/endoribonuclease IRE1	ERN1
M18	8-formyl indole	Nitric oxide synthase, inducible (by homology)	NOS2
M18	9-formyl indole	C-C chemokine receptor type 8	CCR8
M18	10-formyl indole	Mucosa-associated lymphoid tissue lymphoma translocation protein 1	MALT1
M18	11-formyl indole	C-C chemokine receptor type 5	CCR5
M18	12-formyl indole	Calpain 1	CAPN1
M18	13-formyl indole	Induced myeloid leukemia cell differentiation protein Mcl-1	MCL1
M19	cirsimaritin	Aldose reductase (by homology)	AKR1B1
M19	cirsimaritin	Adenosine A1 receptor (by homology)	ADORA1
M19	cirsimaritin	Adenosine A2a receptor (by homology)	ADORA2A
M19	cirsimaritin	Adenosine A3 receptor	ADORA3
M19	cirsimaritin	Delta opioid receptor	OPRD1
M19	cirsimaritin	ATP-binding cassette sub-family G member 2	ABCG2
M19	cirsimaritin	Mu opioid receptor (by homology)	OPRM1
M19	cirsimaritin	Stem cell growth factor receptor	KIT
M19	cirsimaritin	Serine/threonine-protein kinase PIM1	PIM1
M19	cirsimaritin	Arachidonate 5-lipoxygenase	ALOX5
M19	cirsimaritin	Receptor-type tyrosine-protein phosphatase S	PTPRS
M19	cirsimaritin	Tyrosine-protein kinase receptor FLT3	FLT3
M19	cirsimaritin	Cytochrome P450 1B1	CYP1B1
M19	cirsimaritin	Tyrosine-protein kinase SYK	SYK
M19	cirsimaritin	Estradiol 17-beta-dehydrogenase 1	HSD17B1
M19	cirsimaritin	AMY1C	AMY1A
M19	cirsimaritin	G protein-coupled receptor kinase 6	GRK6
M19	cirsimaritin	Plasminogen	PLG
M19	cirsimaritin	Estrogen receptor beta	ESR2
M19	cirsimaritin	Glycogen synthase kinase-3 beta	GSK3B
M19	cirsimaritin	Cyclooxygenase-2	PTGS2
M19	cirsimaritin	Multidrug resistance-associated protein 1	ABCC1
M19	cirsimaritin	Lysine-specific demethylase 4D-like	KDM4E
M19	cirsimaritin	Cyclin-dependent kinase 6	CDK6
M19	cirsimaritin	Estrogen receptor alpha	ESR1
M19	cirsimaritin	Cyclin-dependent kinase 1	CDK1
M19	cirsimaritin	Aldo-keto reductase family 1 member B10	AKR1B10
M19	cirsimaritin	Nitric oxide synthase, inducible	NOS2
M19	cirsimaritin	NADPH oxidase 4	NOX4
M19	cirsimaritin	Matrix metalloproteinase 9	MMP9
M19	cirsimaritin	P-glycoprotein 1	ABCB1
M19	cirsimaritin	Estradiol 17-beta-dehydrogenase 2	HSD17B2
M19	cirsimaritin	Carbonyl reductase [NADPH] 1	CBR1
M19	cirsimaritin	Monoamine oxidase B	MAOB
M19	cirsimaritin	Glyoxalase I	GLO1
M19	cirsimaritin	Arginase-1 (by homology)	ARG1
M19	cirsimaritin	Cyclin-dependent kinase 5/CDK5 activator 1	CDK5R1
M19	cirsimaritin	Monoamine oxidase A	MAOA
M19	cirsimaritin	Cytochrome P450 19A1	CYP19A1
M19	cirsimaritin	Telomerase reverse transcriptase	TERT
M19	cirsimaritin	Matrix metalloproteinase 2	MMP2
M19	cirsimaritin	Matrix metalloproteinase 12	MMP12
M19	cirsimaritin	Acetylcholinesterase	ACHE
M19	cirsimaritin	Beta amyloid A4 protein	APP
M19	cirsimaritin	Carbonic anhydrase II	CA2
M19	cirsimaritin	Carbonic anhydrase I	CA1
M19	cirsimaritin	Carbonic anhydrase IX	CA9
M19	cirsimaritin	Casein kinase II alpha	CSNK2A1
M19	cirsimaritin	Carbonic anhydrase VII	CA7
M19	cirsimaritin	Poly [ADP-ribose] polymerase-1	PARP1
M19	cirsimaritin	Beta-secretase 1	BACE1
M19	cirsimaritin	Cyclin-dependent kinase 1/cyclin B	CCNB3
M19	cirsimaritin	Arachidonate 15-lipoxygenase	ALOX15
M19	cirsimaritin	Carbonic anhydrase XII	CA12
M19	cirsimaritin	Aryl hydrocarbon receptor	AHR
M19	cirsimaritin	Androgen Receptor	AR
M19	cirsimaritin	Vascular endothelial growth factor receptor 2	KDR
M19	cirsimaritin	NEDD8-activating enzyme E1 regulatory subunit	NAE1
M19	cirsimaritin	Tyrosine-protein kinase LCK	LCK
M19	cirsimaritin	Hepatocyte growth factor receptor	MET
M19	cirsimaritin	Tankyrase-2	TNKS2
M19	cirsimaritin	Tankyrase-1	TNKS
M19	cirsimaritin	Carbonic anhydrase IV	CA4
M19	cirsimaritin	Matrix metalloproteinase 13	MMP13
M19	cirsimaritin	Epidermal growth factor receptor erbB1	EGFR
M19	cirsimaritin	6-phosphofructo-2-kinase/fructose-2,6-bisphosphatase 3	PFKFB3
M19	cirsimaritin	Arachidonate 12-lipoxygenase	ALOX12
M19	cirsimaritin	Protein-tyrosine phosphatase 1B	PTPN1
M19	cirsimaritin	G-protein coupled receptor 35	GPR35
M19	cirsimaritin	DNA topoisomerase II alpha	TOP2A
M19	cirsimaritin	PI3-kinase p85-alpha subunit	PIK3R1
M19	cirsimaritin	Carbonic anhydrase III	CA3
M19	cirsimaritin	CaM kinase II beta	CAMK2B
M19	cirsimaritin	Serine/threonine-protein kinase NEK6	NEK6
M19	cirsimaritin	Phospholipase A2 group 1B	PLA2G1B
M19	cirsimaritin	DNA-(apurinic or apyrimidinic site) lyase	APEX1
M19	cirsimaritin	NUAK family SNF1-like kinase 1	NUAK1
M19	cirsimaritin	Aldo-keto reductase family 1 member C1 (by homology)	AKR1C1
M19	cirsimaritin	Aldehyde reductase (by homology)	AKR1A1
M19	cirsimaritin	Taste receptor type 2 member 31	TAS2R31
M19	cirsimaritin	DNA-3-methyladenine glycosylase	MPG
M19	cirsimaritin	Solute carrier family 22 member 12	SLC22A12
M19	cirsimaritin	Ornithine decarboxylase	ODC1
M19	cirsimaritin	Xanthine dehydrogenase	XDH
M19	cirsimaritin	Cyclin-dependent kinase 2	CDK2
M19	cirsimaritin	Matrix metalloproteinase 3	MMP3
M19	cirsimaritin	DNA topoisomerase I	TOP1
M19	cirsimaritin	Induced myeloid leukemia cell differentiation protein Mcl-1	MCL1
M19	cirsimaritin	Calmodulin	CALM1
M19	cirsimaritin	Transthyretin	TTR
M19	cirsimaritin	Cystic fibrosis transmembrane conductance regulator	CFTR
M19	cirsimaritin	Beta-galactoside alpha-2,6-sialyltransferase 1	ST6GAL1
M19	cirsimaritin	Phospholipase A2 group IIA	PLA2G2A
M19	cirsimaritin	ALK tyrosine kinase receptor	ALK
M19	cirsimaritin	Serine/threonine-protein kinase Aurora-B	AURKB
M19	cirsimaritin	Serine/threonine-protein kinase PLK1	PLK1
M19	cirsimaritin	Cytochrome P450 1A2	CYP1A2
M19	cirsimaritin	Butyrylcholinesterase	BCHE
M19	cirsimaritin	Carbonic anhydrase VI	CA6
M19	cirsimaritin	Carbonic anhydrase XIV	CA14
M20	cis-p-coumaric acid	Aldose reductase	AKR1B1
M20	cis-p-coumaric acid	Carbonic anhydrase II	CA2
M20	cis-p-coumaric acid	Carbonic anhydrase VII	CA7
M20	cis-p-coumaric acid	Estrogen receptor beta	ESR2
M20	cis-p-coumaric acid	Carbonic anhydrase I	CA1
M20	cis-p-coumaric acid	Carbonic anhydrase III	CA3
M20	cis-p-coumaric acid	Carbonic anhydrase VI	CA6
M20	cis-p-coumaric acid	Carbonic anhydrase XII	CA12
M20	cis-p-coumaric acid	Carbonic anhydrase XIV	CA14
M20	cis-p-coumaric acid	Carbonic anhydrase IX	CA9
M20	cis-p-coumaric acid	Carbonic anhydrase IV	CA4
M20	cis-p-coumaric acid	Carbonic anhydrase VB	CA5B
M20	cis-p-coumaric acid	Carbonic anhydrase VA	CA5A
M20	cis-p-coumaric acid	Macrophage migration inhibitory factor	MIF
M20	cis-p-coumaric acid	Arachidonate 5-lipoxygenase	ALOX5
M20	cis-p-coumaric acid	Matrix metalloproteinase 9	MMP9
M20	cis-p-coumaric acid	Matrix metalloproteinase 1	MMP1
M20	cis-p-coumaric acid	Matrix metalloproteinase 2	MMP2
M20	cis-p-coumaric acid	Protein-tyrosine phosphatase 1B	PTPN1
M20	cis-p-coumaric acid	Aldo-keto reductase family 1 member B10	AKR1B10
M20	cis-p-coumaric acid	Toll-like receptor 4 (by homology)	TLR4
M20	cis-p-coumaric acid	Carbonic anhydrase XIII (by homology)	CA13
M20	cis-p-coumaric acid	Lysine-specific demethylase 4D-like	KDM4E
M20	cis-p-coumaric acid	Lysine-specific demethylase 4A	KDM4A
M20	cis-p-coumaric acid	Lysine-specific demethylase 3A	KDM3A
M20	cis-p-coumaric acid	Lysine-specific demethylase 6B	KDM6B
M20	cis-p-coumaric acid	Alpha-ketoglutarate-dependent dioxygenase FTO	FTO
M20	cis-p-coumaric acid	Lysine-specific demethylase 4C	KDM4C
M20	cis-p-coumaric acid	Coagulation factor VII/tissue factor	F3
M20	cis-p-coumaric acid	11-beta-hydroxysteroid dehydrogenase 1	HSD11B1
M20	cis-p-coumaric acid	Hydroxycarboxylic acid receptor 2	HCAR2
M20	cis-p-coumaric acid	Thiopurine S-methyltransferase	TPMT
M20	cis-p-coumaric acid	D-amino-acid oxidase	DAO
M20	cis-p-coumaric acid	Transient receptor potential cation channel subfamily A member 1	TRPA1
M20	cis-p-coumaric acid	Estrogen receptor alpha	ESR1
M20	cis-p-coumaric acid	Progesterone receptor	PGR
M21	dihydroactinidiolide	Potassium-transporting ATPase alpha chain 2	ATP12A
M21	dihydroactinidiolide	Ribosomal protein S6 kinase alpha 5	RPS6KA5
M21	dihydroactinidiolide	Taste receptor type 2 member 31	TAS2R31
M21	dihydroactinidiolide	Cytochrome P450 19A1	CYP19A1
M21	dihydroactinidiolide	Peroxisome proliferator-activated receptor gamma	PPARG
M21	dihydroactinidiolide	Androgen Receptor	AR
M21	dihydroactinidiolide	Protein-tyrosine phosphatase 1B	PTPN1
M21	dihydroactinidiolide	Dual specificity phosphatase Cdc25A	CDC25A
M21	dihydroactinidiolide	Dual specificity phosphatase Cdc25B	CDC25B
M21	dihydroactinidiolide	Programmed cell death protein 4	PDCD4
M21	dihydroactinidiolide	Tubulin--tyrosine ligase	TTL
M21	dihydroactinidiolide	Phospholipase A2 group 1B	PLA2G1B
M21	dihydroactinidiolide	Mineralocorticoid receptor	NR3C2
M21	dihydroactinidiolide	Progesterone receptor	PGR
M21	dihydroactinidiolide	Peroxisome proliferator-activated receptor alpha	PPARA
M21	dihydroactinidiolide	Peroxisome proliferator-activated receptor delta	PPARD
M21	dihydroactinidiolide	Dual specificity phosphatase Cdc25C	CDC25C
M21	dihydroactinidiolide	Protein kinase C alpha	PRKCA
M21	dihydroactinidiolide	Monoamine oxidase A	MAOA
M21	dihydroactinidiolide	Estradiol 17-beta-dehydrogenase 2	HSD17B2
M21	dihydroactinidiolide	Phospholipase A2 group IIA	PLA2G2A
M21	dihydroactinidiolide	11-beta-hydroxysteroid dehydrogenase 2	HSD11B2
M21	dihydroactinidiolide	Hydroxycarboxylic acid receptor 2	HCAR2
M21	dihydroactinidiolide	RAS guanyl releasing protein 3	RASGRP3
M22	alismoxide	Cytochrome P450 19A1	CYP19A1
M22	alismoxide	Androgen Receptor	AR
M22	alismoxide	LXR-alpha	NR1H3
M22	alismoxide	Estrogen receptor alpha	ESR1
M22	alismoxide	Estrogen receptor beta	ESR2
M22	alismoxide	Testis-specific androgen-binding protein	SHBG
M22	alismoxide	Sterol regulatory element-binding protein 2	SREBF2
M22	alismoxide	Niemann-Pick C1-like protein 1	NPC1L1
M22	alismoxide	Cytochrome P450 17A1	CYP17A1
M22	alismoxide	Cytochrome P450 51	CYP51A1
M22	alismoxide	HMG-CoA reductase	HMGCR
M22	alismoxide	Nuclear receptor ROR-gamma	RORC
M22	alismoxide	Dopamine D2 receptor (by homology)	DRD2
M22	alismoxide	Peroxisome proliferator-activated receptor alpha	PPARA
M22	alismoxide	11-beta-hydroxysteroid dehydrogenase 1	HSD11B1
M22	alismoxide	Serotonin transporter	SLC6A4
M22	alismoxide	Muscarinic acetylcholine receptor M2	CHRM2
M22	alismoxide	Cytochrome P450 2C19	CYP2C19
M22	alismoxide	Nuclear receptor subfamily 1 group I member 3 (by homology)	NR1I3
M22	alismoxide	Nuclear receptor ROR-alpha	RORA
M22	alismoxide	Carbonic anhydrase II	CA2
M22	alismoxide	Carbonic anhydrase I	CA1
M22	alismoxide	Corticosteroid binding globulin	SERPINA6
M22	alismoxide	Mu opioid receptor	OPRM1
M22	alismoxide	Norepinephrine transporter	SLC6A2
M22	alismoxide	Isoprenylcysteine carboxyl methyltransferase	ICMT
M22	alismoxide	Carbonic anhydrase VII	CA7
M22	alismoxide	Carbonic anhydrase III	CA3
M22	alismoxide	Carbonic anhydrase VI	CA6
M22	alismoxide	Carbonic anhydrase XII	CA12
M22	alismoxide	Carbonic anhydrase XIV	CA14
M22	alismoxide	Carbonic anhydrase IX	CA9
M22	alismoxide	Carbonic anhydrase IV	CA4
M22	alismoxide	Carbonic anhydrase XIII	CA13
M22	alismoxide	Carbonic anhydrase VB	CA5B
M22	alismoxide	Estradiol 17-beta-dehydrogenase 2	HSD17B2
M22	alismoxide	Heme oxygenase 1 (by homology)	HMOX1
M22	alismoxide	Bromodomain-containing protein 4	BRD4
M22	alismoxide	Epoxide hydratase	EPHX2
M22	alismoxide	Mitogen-activated protein kinase kinase kinase 14	MAP3K14
M22	alismoxide	UDP-glucuronosyltransferase 2B7	UGT2B7
M22	alismoxide	Tyrosine-protein kinase JAK3	JAK3
M22	alismoxide	Tyrosine-protein kinase JAK1	JAK1
M22	alismoxide	Tyrosine-protein kinase JAK2	JAK2
M22	alismoxide	Tyrosine-protein kinase TYK2	TYK2
M22	alismoxide	Neuropeptide Y receptor type 5	NPY5R
M22	alismoxide	Protein-tyrosine phosphatase 1B	PTPN1
M22	alismoxide	Phosphodiesterase 10A	PDE10A
M22	alismoxide	Serine/threonine-protein kinase PIM1	PIM1
M22	alismoxide	Serine/threonine-protein kinase PIM3	PIM3
M22	alismoxide	Cytochrome P450 11B1	CYP11B1
M22	alismoxide	Cytochrome P450 11B2	CYP11B2
M22	alismoxide	Poly [ADP-ribose] polymerase-1	PARP1
M22	alismoxide	CDC7/DBF4 (Cell division cycle 7-related protein kinase/Activator of S phase kinase)	CDC7
M22	alismoxide	Prostanoid EP2 receptor (by homology)	PTGER2
M22	alismoxide	Thymidylate synthase	TYMS
M22	alismoxide	Epidermal growth factor receptor erbB1	EGFR
M22	alismoxide	MAP kinase ERK2	MAPK1
M22	alismoxide	Leukotriene A4 hydrolase	LTA4H
M23	alismoxide	Fatty acid binding protein adipocyte	FABP4
M23	alismoxide	Fatty acid binding protein muscle	FABP3
M23	alismoxide	Fatty acid binding protein epidermal	FABP5
M23	alismoxide	Peroxisome proliferator-activated receptor delta	PPARD
M23	alismoxide	Free fatty acid receptor 1	FFAR1
M23	alismoxide	Fatty acid binding protein intestinal	FABP2
M23	alismoxide	Peroxisome proliferator-activated receptor alpha	PPARA
M23	alismoxide	11-beta-hydroxysteroid dehydrogenase 1	HSD11B1
M23	alismoxide	Androgen Receptor	AR
M23	alismoxide	Vitamin D receptor	VDR
M23	alismoxide	Bile acid receptor FXR	NR1H4
M23	alismoxide	DNA polymerase beta (by homology)	POLB
M23	alismoxide	Dual specificity phosphatase Cdc25A	CDC25A
M23	alismoxide	G-protein coupled bile acid receptor 1	GPBAR1
M23	alismoxide	Solute carrier family 22 member 6	SLC22A6
M23	alismoxide	UDP-glucuronosyltransferase 2B7	UGT2B7
M23	alismoxide	Cytochrome P450 19A1	CYP19A1
M23	alismoxide	Corticosteroid binding globulin	SERPINA6
M23	alismoxide	Testis-specific androgen-binding protein	SHBG
M23	alismoxide	Estradiol 17-beta-dehydrogenase 3	HSD17B3
M23	alismoxide	Glucose-6-phosphate 1-dehydrogenase	G6PD
M23	alismoxide	GABA-B receptor (by homology)	GABBR1
M23	alismoxide	Lysine-specific demethylase 2A	KDM2A
M23	alismoxide	Lysine-specific demethylase 5C	KDM5C
M23	alismoxide	Prostanoid FP receptor	PTGFR
M23	alismoxide	Niemann-Pick C1-like protein 1	NPC1L1
M23	alismoxide	GABA A receptor alpha-2/beta-2/gamma-2	GABRA2
M23	alismoxide	Aldo-keto reductase family 1 member B10	AKR1B10
M23	alismoxide	11-beta-hydroxysteroid dehydrogenase 2	HSD11B2
M23	alismoxide	Histone lysine demethylase PHF8	PHF8
M23	alismoxide	Carbonic anhydrase II	CA2
M23	alismoxide	Carbonic anhydrase I	CA1
M23	alismoxide	Protein farnesyltransferase	FNTA
M23	alismoxide	Plasminogen	PLG
M23	alismoxide	Glutamate carboxypeptidase II	FOLH1
M23	alismoxide	Prostanoid EP2 receptor	PTGER2
M23	alismoxide	CDC45-related protein	CDC45
M23	alismoxide	Leukotriene A4 hydrolase	LTA4H
M23	alismoxide	Mast cell carboxypeptidase A	CPA3
M23	alismoxide	Renin	REN
M23	alismoxide	Hydroxyacid oxidase 1	HAO1
M23	alismoxide	Voltage-gated calcium channel alpha2/delta subunit 1	CACNA2D1
M23	alismoxide	Angiotensin-converting enzyme	ACE
M23	alismoxide	Neuronal acetylcholine receptor protein alpha-7 subunit	CHRNA7
M23	alismoxide	Kynurenine 3-monooxygenase (by homology)	KMO
M23	alismoxide	Glutathione S-transferase kappa 1	GSTK1
M23	alismoxide	Protein-tyrosine phosphatase 1B	PTPN1
M23	alismoxide	Farnesyl diphosphate synthase	FDPS
M23	alismoxide	Aldose reductase (by homology)	AKR1B1
M23	alismoxide	Egl nine homolog 3	EGLN3
M23	alismoxide	Metabotropic glutamate receptor 5	GRM5
M23	alismoxide	Prostaglandin E synthase	PTGES
M23	alismoxide	Squalene synthetase (by homology)	FDFT1
M23	alismoxide	Aryl hydrocarbon receptor	AHR
M23	alismoxide	G protein-coupled receptor 44	PTGDR2
M23	alismoxide	Endothelin receptor ET-B	EDNRB
M23	alismoxide	Endothelin receptor ET-A	EDNRA
M23	alismoxide	Leukocyte common antigen	PTPRC
M24	6-methoxytricin	Aldose reductase (by homology)	AKR1B1
M24	6-methoxytricin	Delta opioid receptor	OPRD1
M24	6-methoxytricin	Cytochrome P450 1B1	CYP1B1
M24	6-methoxytricin	Stem cell growth factor receptor	KIT
M24	6-methoxytricin	Adenosine A2a receptor	ADORA2A
M24	6-methoxytricin	NADPH oxidase 4	NOX4
M24	6-methoxytricin	Multidrug resistance-associated protein 1	ABCC1
M24	6-methoxytricin	Adenosine A3 receptor	ADORA3
M24	6-methoxytricin	Carbonic anhydrase II	CA2
M24	6-methoxytricin	Carbonic anhydrase IV	CA4
M24	6-methoxytricin	ATP-binding cassette sub-family G member 2	ABCG2
M24	6-methoxytricin	Phospholipase A2 group IIA	PLA2G2A
M24	6-methoxytricin	Estrogen receptor beta	ESR2
M24	6-methoxytricin	Xanthine dehydrogenase	XDH
M24	6-methoxytricin	Serine/threonine-protein kinase PIM1	PIM1
M24	6-methoxytricin	Adenosine A1 receptor (by homology)	ADORA1
M24	6-methoxytricin	Beta amyloid A4 protein	APP
M24	6-methoxytricin	Carbonic anhydrase VII	CA7
M24	6-methoxytricin	Carbonic anhydrase XII	CA12
M24	6-methoxytricin	AMY1C	AMY1A
M24	6-methoxytricin	Plasminogen	PLG
M24	6-methoxytricin	Beta-secretase 1	BACE1
M24	6-methoxytricin	Glycogen synthase kinase-3 beta	GSK3B
M24	6-methoxytricin	Receptor-type tyrosine-protein phosphatase S	PTPRS
M24	6-methoxytricin	Tyrosine-protein kinase receptor FLT3	FLT3
M24	6-methoxytricin	Thrombin	F2
M24	6-methoxytricin	Carbonic anhydrase VI	CA6
M24	6-methoxytricin	P-glycoprotein 1	ABCB1
M24	6-methoxytricin	Mu opioid receptor	OPRM1
M24	6-methoxytricin	Arachidonate 5-lipoxygenase	ALOX5
M24	6-methoxytricin	Glyoxalase I	GLO1
M24	6-methoxytricin	Tyrosine-protein kinase SYK	SYK
M24	6-methoxytricin	G protein-coupled receptor kinase 6	GRK6
M24	6-methoxytricin	Nitric oxide synthase, inducible (by homology)	NOS2
M24	6-methoxytricin	Carbonic anhydrase IX	CA9
M24	6-methoxytricin	Monoamine oxidase A	MAOA
M24	6-methoxytricin	Telomerase reverse transcriptase	TERT
M24	6-methoxytricin	Matrix metalloproteinase 9	MMP9
M24	6-methoxytricin	Matrix metalloproteinase 2	MMP2
M24	6-methoxytricin	6-phosphofructo-2-kinase/fructose-2,6-bisphosphatase 3	PFKFB3
M24	6-methoxytricin	Beta-galactoside alpha-2,6-sialyltransferase 1	ST6GAL1
M24	6-methoxytricin	Cyclin-dependent kinase 5/CDK5 activator 1	CDK5R1
M24	6-methoxytricin	Cyclin-dependent kinase 1/cyclin B	CCNB3
M24	6-methoxytricin	Arachidonate 15-lipoxygenase	ALOX15
M24	6-methoxytricin	Serine/threonine-protein kinase AKT	AKT1
M24	6-methoxytricin	Arachidonate 12-lipoxygenase	ALOX12
M24	6-methoxytricin	Ornithine decarboxylase	ODC1
M24	6-methoxytricin	Arginase-1 (by homology)	ARG1
M24	6-methoxytricin	Estrogen receptor alpha	ESR1
M24	6-methoxytricin	Poly [ADP-ribose] polymerase-1	PARP1
M24	6-methoxytricin	Transthyretin	TTR
M24	6-methoxytricin	Matrix metalloproteinase 12	MMP12
M24	6-methoxytricin	Lymphocyte differentiation antigen CD38	CD38
M24	6-methoxytricin	Aldo-keto reductase family 1 member B10	AKR1B10
M24	6-methoxytricin	Tankyrase-2	TNKS2
M24	6-methoxytricin	Tankyrase-1	TNKS
M24	6-methoxytricin	DNA topoisomerase I (by homology)	TOP1
M24	6-methoxytricin	Cystic fibrosis transmembrane conductance regulator	CFTR
M24	6-methoxytricin	ALK tyrosine kinase receptor	ALK
M24	6-methoxytricin	Estradiol 17-beta-dehydrogenase 1	HSD17B1
M24	6-methoxytricin	Epidermal growth factor receptor erbB1	EGFR
M24	6-methoxytricin	Cyclin-dependent kinase 1	CDK1
M24	6-methoxytricin	Carbonic anhydrase I	CA1
M24	6-methoxytricin	Cytochrome P450 19A1	CYP19A1
M24	6-methoxytricin	PI3-kinase p110-gamma subunit	PIK3CG
M24	6-methoxytricin	Lysine-specific demethylase 4D-like	KDM4E
M24	6-methoxytricin	Acetylcholinesterase	ACHE
M24	6-methoxytricin	Estradiol 17-beta-dehydrogenase 2	HSD17B2
M24	6-methoxytricin	NEDD8-activating enzyme E1 regulatory subunit	NAE1
M24	6-methoxytricin	Insulin-like growth factor I receptor	IGF1R
M24	6-methoxytricin	Casein kinase II alpha	CSNK2A1
M24	6-methoxytricin	Inhibitor of nuclear factor kappa B kinase beta subunit	IKBKB
M24	6-methoxytricin	Microtubule-associated protein tau	MAPT
M24	6-methoxytricin	G-protein coupled receptor 35	GPR35
M24	6-methoxytricin	DNA topoisomerase II alpha	TOP2A
M24	6-methoxytricin	Insulin receptor	INSR
M24	6-methoxytricin	Myosin light chain kinase, smooth muscle	MYLK
M24	6-methoxytricin	DNA-(apurinic or apyrimidinic site) lyase	APEX1
M24	6-methoxytricin	MAP kinase ERK2	MAPK1
M24	6-methoxytricin	Cyclin-dependent kinase 6	CDK6
M24	6-methoxytricin	Butyrylcholinesterase	BCHE
M24	6-methoxytricin	Neurotrophic tyrosine kinase receptor type 2	NTRK2
M24	6-methoxytricin	Vasopressin V2 receptor	AVPR2
M24	6-methoxytricin	Serine/threonine-protein kinase Aurora-B	AURKB
M24	6-methoxytricin	Dopamine D4 receptor	DRD4
M24	6-methoxytricin	Myeloperoxidase	MPO
M24	6-methoxytricin	PI3-kinase p85-alpha subunit	PIK3R1
M24	6-methoxytricin	Death-associated protein kinase 1	DAPK1
M24	6-methoxytricin	Liver glycogen phosphorylase	PYGL
M24	6-methoxytricin	Tyrosine-protein kinase SRC	SRC
M24	6-methoxytricin	Focal adhesion kinase 1	PTK2
M24	6-methoxytricin	Vascular endothelial growth factor receptor 2	KDR
M24	6-methoxytricin	Matrix metalloproteinase 13	MMP13
M24	6-methoxytricin	Matrix metalloproteinase 3	MMP3
M24	6-methoxytricin	Carbonic anhydrase III	CA3
M24	6-methoxytricin	Serine/threonine-protein kinase PLK1	PLK1
M24	6-methoxytricin	Protein kinase N1	PKN1
M24	6-methoxytricin	Carbonic anhydrase XIV	CA14
M24	6-methoxytricin	Hepatocyte growth factor receptor	MET
M24	6-methoxytricin	Serine/threonine-protein kinase NEK2	NEK2
M25	casticin	Aldose reductase (by homology)	AKR1B1
M25	casticin	ATP-binding cassette sub-family G member 2	ABCG2
M25	casticin	NADPH oxidase 4	NOX4
M25	casticin	Plasminogen	PLG
M25	casticin	Xanthine dehydrogenase	XDH
M25	casticin	Adenosine A1 receptor	ADORA1
M25	casticin	Beta amyloid A4 protein	APP
M25	casticin	Adenosine A3 receptor	ADORA3
M25	casticin	Arachidonate 5-lipoxygenase	ALOX5
M25	casticin	Delta opioid receptor	OPRD1
M25	casticin	Adenosine A2a receptor (by homology)	ADORA2A
M25	casticin	Matrix metalloproteinase 13	MMP13
M25	casticin	Matrix metalloproteinase 2	MMP2
M25	casticin	Induced myeloid leukemia cell differentiation protein Mcl-1	MCL1
M25	casticin	Microtubule-associated protein tau	MAPT
M25	casticin	Lysine-specific demethylase 4D-like	KDM4E
M25	casticin	G-protein coupled receptor 35	GPR35
M25	casticin	Glyoxalase I	GLO1
M25	casticin	Myeloperoxidase	MPO
M25	casticin	PI3-kinase p85-alpha subunit	PIK3R1
M25	casticin	Death-associated protein kinase 1	DAPK1
M25	casticin	Liver glycogen phosphorylase	PYGL
M25	casticin	Carbonic anhydrase III	CA3
M25	casticin	Protein kinase N1	PKN1
M25	casticin	Serine/threonine-protein kinase NEK2	NEK2
M25	casticin	CaM kinase II beta	CAMK2B
M25	casticin	Serine/threonine-protein kinase NEK6	NEK6
M25	casticin	Phospholipase A2 group 1B	PLA2G1B
M25	casticin	Beta-secretase 1	BACE1
M25	casticin	DNA-(apurinic or apyrimidinic site) lyase	APEX1
M25	casticin	NUAK family SNF1-like kinase 1	NUAK1
M25	casticin	Aldo-keto reductase family 1 member C2 (by homology)	AKR1C2
M25	casticin	Aldo-keto reductase family 1 member C1 (by homology)	AKR1C1
M25	casticin	Aldo-keto-reductase family 1 member C3 (by homology)	AKR1C3
M25	casticin	Aldo-keto reductase family 1 member C4 (by homology)	AKR1C4
M25	casticin	Aldehyde reductase (by homology)	AKR1A1
M25	casticin	Estradiol 17-beta-dehydrogenase 2	HSD17B2
M25	casticin	Carbonic anhydrase II	CA2
M25	casticin	Carbonic anhydrase XII	CA12
M25	casticin	Monoamine oxidase A	MAOA
M25	casticin	Epidermal growth factor receptor erbB1	EGFR
M25	casticin	Mu opioid receptor (by homology)	OPRM1
M25	casticin	Cyclin-dependent kinase 2	CDK2
M25	casticin	Serine/threonine-protein kinase Aurora-B	AURKB
M25	casticin	Arachidonate 15-lipoxygenase	ALOX15
M25	casticin	Matrix metalloproteinase 3	MMP3
M25	casticin	Vascular endothelial growth factor receptor 2	KDR
M25	casticin	Serine/threonine-protein kinase PIM1	PIM1
M25	casticin	Tyrosine-protein kinase SYK	SYK
M25	casticin	Cytochrome P450 1B1	CYP1B1
M25	casticin	Cyclin-dependent kinase 6	CDK6
M25	casticin	Arginase-1 (by homology)	ARG1
M25	casticin	P-glycoprotein 1	ABCB1
M25	casticin	Matrix metalloproteinase 9	MMP9
M25	casticin	Cyclin-dependent kinase 1	CDK1
M25	casticin	Carbonic anhydrase I	CA1
M25	casticin	Carbonic anhydrase IX	CA9
M25	casticin	Arachidonate 12-lipoxygenase	ALOX12
M25	casticin	Hepatocyte growth factor receptor	MET
M25	casticin	Glycogen synthase kinase-3 beta	GSK3B
M25	casticin	Carbonic anhydrase VII	CA7
M25	casticin	Ornithine decarboxylase	ODC1
M25	casticin	PI3-kinase p110-gamma subunit	PIK3CG
M25	casticin	Stem cell growth factor receptor	KIT
M25	casticin	Tyrosine-protein kinase SRC	SRC
M25	casticin	Focal adhesion kinase 1	PTK2
M25	casticin	Serine/threonine-protein kinase PLK1	PLK1
M25	casticin	Thrombin	F2
M25	casticin	Multidrug resistance-associated protein 1	ABCC1
M25	casticin	Tyrosinase	TYR
M25	casticin	Aryl hydrocarbon receptor	AHR
M25	casticin	Estrogen-related receptor alpha	ESRRA
M25	casticin	Cytochrome P450 19A1	CYP19A1
M25	casticin	Carbonic anhydrase IV	CA4
M25	casticin	Tyrosine-protein kinase receptor FLT3	FLT3
M25	casticin	Estradiol 17-beta-dehydrogenase 1	HSD17B1
M25	casticin	Acetylcholinesterase	ACHE
M25	casticin	Carbonic anhydrase XIII	CA13
M25	casticin	Interleukin-8 receptor A	CXCR1
M25	casticin	Carbonic anhydrase VI	CA6
M25	casticin	Carbonic anhydrase XIV	CA14
M25	casticin	Carbonic anhydrase VA	CA5A
M25	casticin	Beta-galactoside alpha-2,6-sialyltransferase 1	ST6GAL1
M25	casticin	Myosin light chain kinase, smooth muscle	MYLK
M25	casticin	Cyclin-dependent kinase 1/cyclin B	CCNB3
M25	casticin	Insulin-like growth factor I receptor	IGF1R
M25	casticin	Insulin receptor	INSR
M25	casticin	Receptor-type tyrosine-protein phosphatase S	PTPRS
M25	casticin	DNA-3-methyladenine glycosylase	MPG
M25	casticin	Solute carrier family 22 member 12	SLC22A12
M25	casticin	Casein kinase II alpha	CSNK2A1
M25	casticin	Estrogen receptor beta	ESR2
M25	casticin	Dopamine D4 receptor	DRD4
M25	casticin	Butyrylcholinesterase	BCHE
M25	casticin	Serine/threonine-protein kinase AKT	AKT1
M25	casticin	Vasopressin V2 receptor	AVPR2
M25	casticin	Lymphocyte differentiation antigen CD38	CD38
M25	casticin	Tyrosine-protein kinase receptor UFO	AXL
M25	casticin	Telomerase reverse transcriptase	TERT
M25	casticin	Cyclin-dependent kinase 5/CDK5 activator 1	CDK5R1
M26	medioresil	Arachidonate 5-lipoxygenase	ALOX5
M26	medioresil	Platelet activating factor receptor	PTAFR
M26	medioresil	Induced myeloid leukemia cell differentiation protein Mcl-1	MCL1
M26	medioresil	c-Jun N-terminal kinase 2	MAPK9
M26	medioresil	Testis-specific androgen-binding protein	SHBG
M26	medioresil	Sodium/glucose cotransporter 2	SLC5A2
M26	medioresil	PI3-kinase p110-gamma subunit	PIK3CG
M26	medioresil	PI3-kinase p110-alpha subunit	PIK3CA
M26	medioresil	Cannabinoid receptor 2	CNR2
M27	2-phenylacetamide	Alcohol dehydrogenase beta chain	ADH1B
M27	2-phenylacetamide	Alcohol dehydrogenase gamma chain	ADH1C
M27	2-phenylacetamide	Histone deacetylase 5	HDAC5
M27	2-phenylacetamide	Histone deacetylase 7	HDAC7
M27	2-phenylacetamide	Histone deacetylase 4	HDAC4
M27	2-phenylacetamide	Histone deacetylase 9	HDAC9
M27	2-phenylacetamide	Poly [ADP-ribose] polymerase-1	PARP1
M27	2-phenylacetamide	Alcohol dehydrogenase alpha chain	ADH1A
M27	2-phenylacetamide	Carbonic anhydrase XIII (by homology)	CA13
M27	2-phenylacetamide	Cathepsin K	CTSK
M27	2-phenylacetamide	Induced myeloid leukemia cell differentiation protein Mcl-1	MCL1
M27	2-phenylacetamide	Histone deacetylase 6	HDAC6
M27	2-phenylacetamide	Cytochrome P450 11B1	CYP11B1
M27	2-phenylacetamide	Cytochrome P450 11B2	CYP11B2
M27	2-phenylacetamide	Protein-glutamine gamma-glutamyltransferase	TGM2
M27	2-phenylacetamide	Calpain 1	CAPN1
M27	2-phenylacetamide	Trace amine-associated receptor 1	TAAR1
M27	2-phenylacetamide	Carbonic anhydrase III	CA3
M27	2-phenylacetamide	Nitric oxide synthase, inducible (by homology)	NOS2
M27	2-phenylacetamide	Thyroid peroxidase	TPO
M27	2-phenylacetamide	Myeloperoxidase	MPO
M27	2-phenylacetamide	Histone deacetylase 2	HDAC2
M27	2-phenylacetamide	Epidermal growth factor receptor erbB1	EGFR
M27	2-phenylacetamide	Regulator of G-protein signaling 4	RGS4
M27	2-phenylacetamide	Melanin-concentrating hormone receptor 1	MCHR1
M27	2-phenylacetamide	Lysine-specific demethylase 4C	KDM4C
M28	hydroxysanguinarine	Cytochrome P450 19A1	CYP19A1
M28	hydroxysanguinarine	Cyclin-dependent kinase 2	CDK2
M28	hydroxysanguinarine	Cyclin-dependent kinase 1	CDK1
M28	hydroxysanguinarine	Cyclin-dependent kinase 4	CDK4
M28	hydroxysanguinarine	Serine/threonine-protein kinase Aurora-A	AURKA
M28	hydroxysanguinarine	Vascular endothelial growth factor receptor 2	KDR
M28	hydroxysanguinarine	Protein kinase C epsilon	PRKCE
M28	hydroxysanguinarine	Thymidylate synthase	TYMS
M28	hydroxysanguinarine	Stem cell growth factor receptor	KIT
M28	hydroxysanguinarine	Phosphoglycerate kinase 1	PGK1
M28	hydroxysanguinarine	Tyrosine-protein kinase TIE-2	TEK
M28	hydroxysanguinarine	Carbonic anhydrase I	CA1
M28	hydroxysanguinarine	Carbonic anhydrase XII	CA12
M28	hydroxysanguinarine	Carbonic anhydrase IX	CA9
M28	hydroxysanguinarine	Acetylcholinesterase	ACHE
M28	hydroxysanguinarine	Dual specificity protein kinase CLK4	CLK4
M28	hydroxysanguinarine	Dual specificty protein kinase CLK1	CLK1
M28	hydroxysanguinarine	Dual specificity protein kinase CLK2	CLK2
M28	hydroxysanguinarine	Dual specificity tyrosine-phosphorylation-regulated kinase 1B	DYRK1B
M28	hydroxysanguinarine	Cyclin-dependent kinase 4/cyclin D1	CCND1
M28	hydroxysanguinarine	Tyrosine-protein kinase JAK2	JAK2
M28	hydroxysanguinarine	Dihydrofolate reductase	DHFR
M28	hydroxysanguinarine	PI3-kinase p110-alpha subunit	PIK3CA
M28	hydroxysanguinarine	P2X purinoceptor 7	P2RX7
M28	hydroxysanguinarine	X-box-binding protein 1	XBP1
M28	hydroxysanguinarine	Adenosine A2a receptor	ADORA2A
M28	hydroxysanguinarine	Serine/threonine-protein kinase receptor R3	ACVRL1
M28	hydroxysanguinarine	Cyclin-dependent kinase 2/cyclin A	CDK2
M28	hydroxysanguinarine	Cyclin-dependent kinase 2/cyclin E	CCNE2
M28	hydroxysanguinarine	Cyclooxygenase-1	PTGS1
M28	hydroxysanguinarine	Cyclooxygenase-2	PTGS2
M28	hydroxysanguinarine	Lymphocyte differentiation antigen CD38	CD38
M28	hydroxysanguinarine	CDC7/DBF4 (Cell division cycle 7-related protein kinase/Activator of S phase kinase)	CDC7
M28	hydroxysanguinarine	Excitatory amino acid transporter 1	SLC1A3
M28	hydroxysanguinarine	Heat shock protein HSP 90-alpha	HSP90AA1
M28	hydroxysanguinarine	Heat shock protein HSP 90-beta	HSP90AB1
M28	hydroxysanguinarine	Tyrosine-protein kinase SRC	SRC
M28	hydroxysanguinarine	Serine/threonine-protein kinase Nek1	NEK1
M28	hydroxysanguinarine	Cyclin-dependent kinase 1/cyclin B	CCNB3
M28	hydroxysanguinarine	Cyclin-dependent kinase 7/ cyclin H	CDK7
M28	hydroxysanguinarine	CDK9/cyclin T1	CDK9
M28	hydroxysanguinarine	Anandamide amidohydrolase	FAAH
M28	hydroxysanguinarine	Adenosine A2b receptor	ADORA2B
M28	hydroxysanguinarine	Cyclin-dependent kinase 7	CDK7
M28	hydroxysanguinarine	Cyclin-dependent kinase 9	CDK9
M28	hydroxysanguinarine	Monoglyceride lipase	MGLL
M28	hydroxysanguinarine	MAP kinase-interacting serine/threonine-protein kinase MNK1	MKNK1
M28	hydroxysanguinarine	Serine/threonine-protein kinase mTOR	MTOR
M28	hydroxysanguinarine	Steryl-sulfatase	STS
M28	hydroxysanguinarine	Serine/threonine-protein kinase TBK1	TBK1
M28	hydroxysanguinarine	Serine/threonine-protein kinase RAF	RAF1
M28	hydroxysanguinarine	Sodium/hydrogen exchanger 1	SLC9A1
M28	hydroxysanguinarine	Serine/threonine-protein kinase B-raf	BRAF
M28	hydroxysanguinarine	Carbonic anhydrase VII	CA7
M28	hydroxysanguinarine	Carbonic anhydrase VB	CA5B
M28	hydroxysanguinarine	Carbonic anhydrase VA	CA5A
M28	hydroxysanguinarine	Cyclin-dependent kinase 2/cyclin E1	CCNE1
M28	hydroxysanguinarine	Sodium channel protein type IX alpha subunit	SCN9A
M28	hydroxysanguinarine	Inhibitor of nuclear factor kappa B kinase beta subunit	IKBKB
M28	hydroxysanguinarine	Histamine H3 receptor	HRH3
M28	hydroxysanguinarine	PI3-kinase p110-delta subunit	PIK3CD
M28	hydroxysanguinarine	PI3-kinase p110-beta subunit	PIK3CB
M28	hydroxysanguinarine	PI3-kinase p110-gamma subunit	PIK3CG
M28	hydroxysanguinarine	Adenosine kinase	ADK
M28	hydroxysanguinarine	LIM domain kinase 1	LIMK1
M28	hydroxysanguinarine	Dual specificity protein phosphatase 3	DUSP3
M28	hydroxysanguinarine	Intercellular adhesion molecule-1	ICAM1
M28	hydroxysanguinarine	Vascular cell adhesion protein 1	VCAM1
M28	hydroxysanguinarine	Selectin E	SELE
M28	hydroxysanguinarine	Dopamine D1 receptor	DRD1
M28	hydroxysanguinarine	Deoxycytidine kinase	DCK
M28	hydroxysanguinarine	Estradiol 17-beta-dehydrogenase 3	HSD17B3
M28	hydroxysanguinarine	Tyrosine-protein kinase SYK	SYK
M28	hydroxysanguinarine	Neuropeptide Y receptor type 5	NPY5R
M28	hydroxysanguinarine	Receptor protein-tyrosine kinase erbB-2	ERBB2
M28	hydroxysanguinarine	Estrogen receptor beta	ESR2
M28	hydroxysanguinarine	MAP kinase-activated protein kinase 2	MAPKAPK2
M28	hydroxysanguinarine	c-Jun N-terminal kinase 1	MAPK8
M28	hydroxysanguinarine	c-Jun N-terminal kinase 3	MAPK10
M28	hydroxysanguinarine	c-Jun N-terminal kinase 2	MAPK9
M28	hydroxysanguinarine	P-glycoprotein 1	ABCB1
M28	hydroxysanguinarine	Sodium channel protein type IV alpha subunit	SCN4A
M28	hydroxysanguinarine	G-protein coupled receptor kinase 2	GRK2
M28	hydroxysanguinarine	Glutaminyl-peptide cyclotransferase	QPCT
M28	hydroxysanguinarine	Ephrin receptor	EPHB4
M28	hydroxysanguinarine	CDK8/Cyclin C	CCNC
M28	hydroxysanguinarine	Dual specificity protein kinase CLK3	CLK3
M28	hydroxysanguinarine	Perforin-1	PRF1
M29	ferulic acid	Carbonic anhydrase II	CA2
M29	ferulic acid	Carbonic anhydrase VII	CA7
M29	ferulic acid	Carbonic anhydrase I	CA1
M29	ferulic acid	Carbonic anhydrase VI	CA6
M29	ferulic acid	Carbonic anhydrase XII	CA12
M29	ferulic acid	Carbonic anhydrase XIV	CA14
M29	ferulic acid	Carbonic anhydrase IX	CA9
M29	ferulic acid	Carbonic anhydrase VA	CA5A
M29	ferulic acid	Carbonic anhydrase VB	CA5B
M29	ferulic acid	Arachidonate 5-lipoxygenase	ALOX5
M29	ferulic acid	Matrix metalloproteinase 9	MMP9
M29	ferulic acid	Matrix metalloproteinase 1	MMP1
M29	ferulic acid	Matrix metalloproteinase 2	MMP2
M29	ferulic acid	Protein-tyrosine phosphatase 1B	PTPN1
M29	ferulic acid	Monoamine oxidase B	MAOB
M29	ferulic acid	Carbonic anhydrase XIII (by homology)	CA13
M29	ferulic acid	Aldose reductase	AKR1B1
M29	ferulic acid	Carbonic anhydrase III	CA3
M29	ferulic acid	Beta amyloid A4 protein	APP
M29	ferulic acid	Nuclear factor erythroid 2-related factor 2	NFE2L2
M29	ferulic acid	Signal transducer and activator of transcription 3	STAT3
M29	ferulic acid	11-beta-hydroxysteroid dehydrogenase 1	HSD11B1
M29	ferulic acid	Estrogen receptor beta	ESR2
M29	ferulic acid	Carbonic anhydrase IV	CA4
M29	ferulic acid	Toll-like receptor 4 (by homology)	TLR4
M29	ferulic acid	Cyclooxygenase-1	PTGS1
M29	ferulic acid	Hepatocyte growth factor receptor	MET
M29	ferulic acid	Cytochrome P450 1A1	CYP1A1
M29	ferulic acid	Cytochrome P450 1A2	CYP1A2
M29	ferulic acid	Quinone reductase 2	NQO2
M29	ferulic acid	Cytochrome P450 1B1	CYP1B1
M29	ferulic acid	Epidermal growth factor receptor erbB1	EGFR
M29	ferulic acid	Cyclooxygenase-2	PTGS2
M29	ferulic acid	Transthyretin	TTR
M29	ferulic acid	Tubulin beta-1 chain	TUBB1
M29	ferulic acid	Nuclear factor NF-kappa-B p65 subunit	RELA
M29	ferulic acid	Tyrosine-protein kinase FYN	FYN
M29	ferulic acid	Tyrosine-protein kinase LCK	LCK
M29	ferulic acid	Adenosine A1 receptor	ADORA1
M29	ferulic acid	Adenosine A2a receptor	ADORA2A
M29	ferulic acid	Adenosine A2b receptor	ADORA2B
M29	ferulic acid	Toll-like receptor (TLR7/TLR9)	TLR9
M29	ferulic acid	Aldo-keto reductase family 1 member B10	AKR1B10
M29	ferulic acid	Arachidonate 15-lipoxygenase	ALOX15
M29	ferulic acid	Protein kinase C epsilon	PRKCE
M29	ferulic acid	Coagulation factor VII/tissue factor	F3
M29	ferulic acid	Nitric oxide synthase, inducible	NOS2
M29	ferulic acid	Monocarboxylate transporter 1 (by homology)	SLC16A1
M29	ferulic acid	Cyclin-dependent kinase 4/cyclin D1	CCND1
M29	ferulic acid	Tubulin beta-3 chain	TUBB3
M29	ferulic acid	P-glycoprotein 1	ABCB1
M29	ferulic acid	Carboxypeptidase A1	CPA1
M29	ferulic acid	Fructose-1,6-bisphosphatase	FBP1
M29	ferulic acid	DNA topoisomerase II alpha	TOP2A
M29	ferulic acid	Glyoxalase I	GLO1
M29	ferulic acid	Beta-secretase 1	BACE1
M29	ferulic acid	Poly [ADP-ribose] polymerase-1	PARP1
M29	ferulic acid	Lysine-specific demethylase 4C	KDM4C
M29	ferulic acid	Aryl hydrocarbon receptor	AHR
M29	ferulic acid	AMP deaminase 3	AMPD3
M30	tectorigenin	Epidermal growth factor receptor erbB1	EGFR
M30	tectorigenin	Adenosine A1 receptor (by homology)	ADORA1
M30	tectorigenin	Adenosine A2a receptor	ADORA2A
M30	tectorigenin	Estradiol 17-beta-dehydrogenase 2	HSD17B2
M30	tectorigenin	Carbonic anhydrase VII	CA7
M30	tectorigenin	Carbonic anhydrase XII	CA12
M30	tectorigenin	Carbonic anhydrase IV	CA4
M30	tectorigenin	Estradiol 17-beta-dehydrogenase 1	HSD17B1
M30	tectorigenin	Estrogen receptor beta	ESR2
M30	tectorigenin	Estrogen receptor alpha	ESR1
M30	tectorigenin	Receptor-type tyrosine-protein phosphatase S	PTPRS
M30	tectorigenin	Cytochrome P450 19A1	CYP19A1
M30	tectorigenin	Interleukin-2	IL2
M30	tectorigenin	Arachidonate 12-lipoxygenase	ALOX12
M30	tectorigenin	Carbonyl reductase [NADPH] 1	CBR1
M30	tectorigenin	Estrogen-related receptor alpha	ESRRA
M30	tectorigenin	ATP-binding cassette sub-family G member 2	ABCG2
M30	tectorigenin	P-glycoprotein 1	ABCB1
M30	tectorigenin	Xanthine dehydrogenase	XDH
M30	tectorigenin	Monoamine oxidase A	MAOA
M30	tectorigenin	6-phosphofructo-2-kinase/fructose-2,6-bisphosphatase 3	PFKFB3
M30	tectorigenin	Tyrosinase	TYR
M30	tectorigenin	Thromboxane-A synthase	TBXAS1
M30	tectorigenin	Maltase-glucoamylase	MGAM
M30	tectorigenin	Serotonin 2a (5-HT2a) receptor	HTR2A
M30	tectorigenin	Serotonin 2c (5-HT2c) receptor	HTR2C
M30	tectorigenin	Estrogen-related receptor beta	ESRRB
M30	tectorigenin	Cyclooxygenase-1	PTGS1
M30	tectorigenin	Norepinephrine transporter	SLC6A2
M30	tectorigenin	Aldehyde dehydrogenase	ALDH2
M30	tectorigenin	NADPH oxidase 4	NOX4
M30	tectorigenin	Peroxisome proliferator-activated receptor alpha	PPARA
M30	tectorigenin	Arachidonate 15-lipoxygenase	ALOX15
M30	tectorigenin	Serine/threonine-protein kinase PIM1	PIM1
M30	tectorigenin	Acetylcholinesterase	ACHE
M30	tectorigenin	Aldose reductase (by homology)	AKR1B1
M30	tectorigenin	Monoamine oxidase B	MAOB
M30	tectorigenin	Toll-like receptor (TLR7/TLR9)	TLR9
M30	tectorigenin	Carbonic anhydrase II	CA2
M30	tectorigenin	Macrophage migration inhibitory factor	MIF
M30	tectorigenin	Serum paraoxonase/arylesterase 1	PON1
M30	tectorigenin	Carbonic anhydrase I	CA1
M30	tectorigenin	Beta-secretase 1	BACE1
M30	tectorigenin	Induced myeloid leukemia cell differentiation protein Mcl-1	MCL1
M30	tectorigenin	Alpha-synuclein	SNCA
M30	tectorigenin	Insulin-like growth factor binding protein 6	IGFBP6
M30	tectorigenin	Insulin-like growth factor binding protein 4	IGFBP4
M30	tectorigenin	Insulin-like growth factor binding protein 5	IGFBP5
M30	tectorigenin	Insulin-like growth factor binding protein 2	IGFBP2
M30	tectorigenin	Insulin-like growth factor binding protein 3	IGFBP3
M30	tectorigenin	Insulin-like growth factor binding protein 1	IGFBP1
M30	tectorigenin	Steryl-sulfatase	STS
M30	tectorigenin	Bcl2-antagonist of cell death (BAD)	BAD
M30	tectorigenin	Endoplasmin	HSP90B1
M30	tectorigenin	Trypsin I	PRSS1
M30	tectorigenin	Thrombin and coagulation factor X	F10
M30	tectorigenin	Urokinase-type plasminogen activator	PLAU
M31	succinic acid	Egl nine homolog 1	EGLN1
M31	succinic acid	Histone deacetylase 3	HDAC3
M32	iristectorigenin B	Epidermal growth factor receptor erbB1	EGFR
M32	iristectorigenin B	Carbonic anhydrase VII	CA7
M32	iristectorigenin B	Estradiol 17-beta-dehydrogenase 2	HSD17B2
M32	iristectorigenin B	Carbonic anhydrase XII	CA12
M32	iristectorigenin B	Carbonic anhydrase IV	CA4
M32	iristectorigenin B	Receptor-type tyrosine-protein phosphatase S	PTPRS
M32	iristectorigenin B	Interleukin-2	IL2
M32	iristectorigenin B	P-glycoprotein 1	ABCB1
M32	iristectorigenin B	Cytochrome P450 19A1	CYP19A1
M32	iristectorigenin B	Carbonyl reductase [NADPH] 1	CBR1
M32	iristectorigenin B	Estradiol 17-beta-dehydrogenase 1	HSD17B1
M32	iristectorigenin B	Peroxisome proliferator-activated receptor alpha	PPARA
M32	iristectorigenin B	NADPH oxidase 4	NOX4
M32	iristectorigenin B	Toll-like receptor (TLR7/TLR9)	TLR9
M32	iristectorigenin B	Estrogen receptor beta	ESR2
M32	iristectorigenin B	Xanthine dehydrogenase	XDH
M32	iristectorigenin B	Estrogen receptor alpha	ESR1
M32	iristectorigenin B	Tyrosinase	TYR
M32	iristectorigenin B	Arachidonate 12-lipoxygenase	ALOX12
M32	iristectorigenin B	Carbonic anhydrase II	CA2
M32	iristectorigenin B	Macrophage migration inhibitory factor	MIF
M32	iristectorigenin B	Monoamine oxidase A	MAOA
M32	iristectorigenin B	Adenosine A1 receptor (by homology)	ADORA1
M32	iristectorigenin B	Adenosine A2a receptor	ADORA2A
M32	iristectorigenin B	ATP-binding cassette sub-family G member 2	ABCG2
M32	iristectorigenin B	Cyclooxygenase-1	PTGS1
M32	iristectorigenin B	Norepinephrine transporter	SLC6A2
M32	iristectorigenin B	Estrogen-related receptor alpha	ESRRA
M32	iristectorigenin B	Aldehyde dehydrogenase	ALDH2
M32	iristectorigenin B	Thromboxane-A synthase	TBXAS1
M32	iristectorigenin B	Maltase-glucoamylase	MGAM
M32	iristectorigenin B	Serotonin 2a (5-HT2a) receptor	HTR2A
M32	iristectorigenin B	Serotonin 2c (5-HT2c) receptor	HTR2C
M32	iristectorigenin B	Estrogen-related receptor beta	ESRRB
M32	iristectorigenin B	Carbonic anhydrase I	CA1
M32	iristectorigenin B	Acetylcholinesterase	ACHE
M32	iristectorigenin B	Beta-secretase 1	BACE1
M32	iristectorigenin B	Arachidonate 15-lipoxygenase	ALOX15
M32	iristectorigenin B	Serum paraoxonase/arylesterase 1	PON1
M32	iristectorigenin B	Endoplasmin	HSP90B1
M32	iristectorigenin B	Heat shock protein HSP 90-beta	HSP90AB1
M32	iristectorigenin B	Aldose reductase (by homology)	AKR1B1
M32	iristectorigenin B	Stem cell growth factor receptor	KIT
M32	iristectorigenin B	Delta opioid receptor	OPRD1
M32	iristectorigenin B	6-phosphofructo-2-kinase/fructose-2,6-bisphosphatase 3	PFKFB3
M32	iristectorigenin B	Serine/threonine-protein kinase Chk1	CHEK1
M32	iristectorigenin B	Serine/threonine-protein kinase WEE1	WEE1
M32	iristectorigenin B	Insulin-like growth factor binding protein 6	IGFBP6
M32	iristectorigenin B	Insulin-like growth factor binding protein 4	IGFBP4
M32	iristectorigenin B	Insulin-like growth factor binding protein 5	IGFBP5
M32	iristectorigenin B	Insulin-like growth factor binding protein 2	IGFBP2
M32	iristectorigenin B	Insulin-like growth factor binding protein 3	IGFBP3
M32	iristectorigenin B	Insulin-like growth factor binding protein 1	IGFBP1
M32	iristectorigenin B	Thrombin and coagulation factor X	F10
M32	iristectorigenin B	Induced myeloid leukemia cell differentiation protein Mcl-1	MCL1
M33	traumatic acid	Protein farnesyltransferase	FNTA
M33	traumatic acid	Nitric oxide synthase, inducible (by homology)	NOS2
M33	traumatic acid	DNA polymerase beta (by homology)	POLB
M33	traumatic acid	Prostaglandin E synthase	PTGES
M33	traumatic acid	Cytochrome P450 19A1	CYP19A1
M33	traumatic acid	Steroid 5-alpha-reductase 2	SRD5A2
M33	traumatic acid	Estrogen receptor alpha	ESR1
M33	traumatic acid	Estrogen receptor beta	ESR2
M33	traumatic acid	Protein kinase C eta	PRKCH
M33	traumatic acid	11-beta-hydroxysteroid dehydrogenase 2	HSD11B2
M33	traumatic acid	Dual specificity phosphatase Cdc25A	CDC25A
M33	traumatic acid	Protein-tyrosine phosphatase 2C	PTPN11
M33	traumatic acid	11-beta-hydroxysteroid dehydrogenase 1	HSD11B1
M33	traumatic acid	Leukotriene B4 receptor 1	LTB4R
M33	traumatic acid	Niemann-Pick C1-like protein 1	NPC1L1
M33	traumatic acid	Glucocorticoid receptor	NR3C1
M33	traumatic acid	Corticosteroid binding globulin	SERPINA6
M33	traumatic acid	Sigma opioid receptor	SIGMAR1
M33	traumatic acid	Testis-specific androgen-binding protein	SHBG
M33	traumatic acid	Cytochrome P450 17A1	CYP17A1
M33	traumatic acid	Anandamide amidohydrolase	FAAH
M33	traumatic acid	Telomerase reverse transcriptase	TERT
M33	traumatic acid	Fatty acid binding protein epidermal	FABP5
M33	traumatic acid	Dual specificity phosphatase Cdc25B	CDC25B
M33	traumatic acid	Fatty acid-binding protein, liver	FABP1
M33	traumatic acid	Dopamine transporter	SLC6A3
M33	traumatic acid	Adenosine A3 receptor	ADORA3
M33	traumatic acid	MAP kinase ERK1	MAPK3
M33	traumatic acid	UDP-glucuronosyltransferase 2B7	UGT2B7
M33	traumatic acid	Acyl-CoA desaturase	SCD
M33	traumatic acid	TNF-alpha	TNF
M33	traumatic acid	Butyrylcholinesterase	BCHE
M33	traumatic acid	Beta-secretase 1	BACE1
M33	traumatic acid	Protein-tyrosine phosphatase 1C	PTPN6
M33	traumatic acid	Ornithine aminotransferase, mitochondrial	OAT
M33	traumatic acid	Protein-tyrosine phosphatase 1B	PTPN1
M33	traumatic acid	T-cell protein-tyrosine phosphatase	PTPN2
M33	traumatic acid	Potassium-transporting ATPase alpha chain 2	ATP12A
M33	traumatic acid	GABA receptor rho-1 subunit	GABRR1
M33	traumatic acid	Transient receptor potential cation channel subfamily A member 1	TRPA1
M33	traumatic acid	Squalene synthetase	FDFT1
M33	traumatic acid	Fatty acid binding protein adipocyte	FABP4
M33	traumatic acid	Fatty acid binding protein muscle	FABP3
M33	traumatic acid	Cyclooxygenase-1	PTGS1
M33	traumatic acid	Carboxylesterase 2	CES2
M33	traumatic acid	Prolyl endopeptidase	PREP
M33	traumatic acid	Prostanoid IP receptor	PTGIR
M33	traumatic acid	Arachidonate 5-lipoxygenase	ALOX5
M33	traumatic acid	Aldo-keto reductase family 1 member B10	AKR1B10
M33	traumatic acid	Nuclear receptor ROR-alpha	RORA
M33	traumatic acid	Androgen Receptor	AR
M33	traumatic acid	DNA polymerase alpha subunit	POLA1
M34	undecanedioic acid	Peroxisome proliferator-activated receptor alpha	PPARA
M34	undecanedioic acid	Free fatty acid receptor 1	FFAR1
M34	undecanedioic acid	Fatty acid binding protein adipocyte	FABP4
M34	undecanedioic acid	Fatty acid binding protein muscle	FABP3
M34	undecanedioic acid	Fatty acid binding protein intestinal	FABP2
M34	undecanedioic acid	Fatty acid binding protein epidermal	FABP5
M34	undecanedioic acid	Peroxisome proliferator-activated receptor delta	PPARD
M34	undecanedioic acid	Vitamin D receptor	VDR
M34	undecanedioic acid	DNA polymerase beta (by homology)	POLB
M34	undecanedioic acid	G-protein coupled bile acid receptor 1	GPBAR1
M34	undecanedioic acid	Solute carrier family 22 member 6 (by homology)	SLC22A6
M34	undecanedioic acid	Dual specificity phosphatase Cdc25A	CDC25A
M34	undecanedioic acid	Histone lysine demethylase PHF8	PHF8
M34	undecanedioic acid	UDP-glucuronosyltransferase 2B7	UGT2B7
M34	undecanedioic acid	Androgen Receptor	AR
M34	undecanedioic acid	Aldo-keto reductase family 1 member B10	AKR1B10
M34	undecanedioic acid	Cytochrome P450 19A1	CYP19A1
M34	undecanedioic acid	Corticosteroid binding globulin	SERPINA6
M34	undecanedioic acid	Testis-specific androgen-binding protein	SHBG
M34	undecanedioic acid	Estradiol 17-beta-dehydrogenase 3	HSD17B3
M34	undecanedioic acid	Glucose-6-phosphate 1-dehydrogenase	G6PD
M34	undecanedioic acid	GABA-B receptor (by homology)	GABBR1
M34	undecanedioic acid	11-beta-hydroxysteroid dehydrogenase 1	HSD11B1
M34	undecanedioic acid	Bile acid receptor FXR	NR1H4
M34	undecanedioic acid	Prostanoid FP receptor	PTGFR
M34	undecanedioic acid	Niemann-Pick C1-like protein 1	NPC1L1
M34	undecanedioic acid	GABA A receptor alpha-2/beta-2/gamma-2	GABRA2
M34	undecanedioic acid	Lysine-specific demethylase 2A	KDM2A
M34	undecanedioic acid	Lysine-specific demethylase 5C	KDM5C
M34	undecanedioic acid	11-beta-hydroxysteroid dehydrogenase 2	HSD11B2
M34	undecanedioic acid	Glutathione S-transferase kappa 1	GSTK1
M34	undecanedioic acid	Prostanoid EP2 receptor	PTGER2
M34	undecanedioic acid	Protein farnesyltransferase	FNTA
M34	undecanedioic acid	Hydroxyacid oxidase 1	HAO1
M34	undecanedioic acid	Carbonic anhydrase II	CA2
M34	undecanedioic acid	Carbonic anhydrase I	CA1
M34	undecanedioic acid	Plasminogen	PLG
M34	undecanedioic acid	CDC45-related protein	CDC45
M34	undecanedioic acid	Voltage-gated calcium channel alpha2/delta subunit 1	CACNA2D1
M34	undecanedioic acid	Protein-tyrosine phosphatase 1B	PTPN1
M34	undecanedioic acid	Neuronal acetylcholine receptor protein alpha-7 subunit (by homology)	CHRNA7
M34	undecanedioic acid	Leukocyte common antigen	PTPRC
M34	undecanedioic acid	Renin	REN
M34	undecanedioic acid	DNA-(apurinic or apyrimidinic site) lyase	APEX1
M34	undecanedioic acid	Angiotensin-converting enzyme	ACE
M34	undecanedioic acid	Metabotropic glutamate receptor 5	GRM5
M34	undecanedioic acid	Aldose reductase (by homology)	AKR1B1
M34	undecanedioic acid	Leukotriene A4 hydrolase	LTA4H
M35	(s)-abscisic acid	Arachidonate 12-lipoxygenase	ALOX12
M35	(s)-abscisic acid	Transient receptor potential cation channel subfamily A member 1	TRPA1
M35	(s)-abscisic acid	Testis-specific androgen-binding protein	SHBG
M35	(s)-abscisic acid	Peroxisome proliferator-activated receptor gamma	PPARG
M35	(s)-abscisic acid	Steroid 5-alpha-reductase 2	SRD5A2
M35	(s)-abscisic acid	Cytochrome P450 19A1	CYP19A1
M35	(s)-abscisic acid	Retinoic acid receptor gamma (by homology)	RARG
M35	(s)-abscisic acid	Retinoid X receptor gamma (by homology)	RXRG
M35	(s)-abscisic acid	Retinoic acid receptor beta (by homology)	RARB
M35	(s)-abscisic acid	Retinoic acid receptor alpha (by homology)	RARA
M35	(s)-abscisic acid	Retinoid X receptor alpha	RXRA
M35	(s)-abscisic acid	Arachidonate 15-lipoxygenase	ALOX15
M35	(s)-abscisic acid	Glucocorticoid receptor	NR3C1
M35	(s)-abscisic acid	AMP deaminase 2	AMPD2
M35	(s)-abscisic acid	Carboxypeptidase A1	CPA1
M35	(s)-abscisic acid	Protein kinase C alpha	PRKCA
M35	(s)-abscisic acid	RAS guanyl releasing protein 3	RASGRP3
M35	(s)-abscisic acid	Cyclin-dependent kinase 2/cyclin A	CDK2
M35	(s)-abscisic acid	Cyclin-dependent kinase 2	CDK2
M35	(s)-abscisic acid	Axin1/beta-catenin	CTNNB1
M35	(s)-abscisic acid	Mineralocorticoid receptor	NR3C2
M35	(s)-abscisic acid	Progesterone receptor	PGR
M35	(s)-abscisic acid	Intercellular adhesion molecule (ICAM-1), Integrin alpha-L/beta-2	ITGAL
M35	(s)-abscisic acid	Thromboxane-A synthase	TBXAS1
M35	(s)-abscisic acid	Inosine-5'-monophosphate dehydrogenase 2	IMPDH2
M35	(s)-abscisic acid	Nitric oxide synthase, inducible	NOS2
M35	(s)-abscisic acid	Arachidonate 5-lipoxygenase	ALOX5
M35	(s)-abscisic acid	Angiotensin-converting enzyme (by homology)	ACE
M35	(s)-abscisic acid	Poly [ADP-ribose] polymerase-1	PARP1
M35	(s)-abscisic acid	Fructose-1,6-bisphosphatase	FBP1
M35	(s)-abscisic acid	Serine/threonine-protein kinase PIM1	PIM1
M35	(s)-abscisic acid	Serine/threonine-protein kinase PIM2	PIM2
M35	(s)-abscisic acid	Solute carrier family 22 member 12	SLC22A12
M36	epipodophyllotoxin	Glucocorticoid receptor	NR3C1
M36	epipodophyllotoxin	Cytochrome P450 2C9	CYP2C9
M36	epipodophyllotoxin	Cytochrome P450 3A4	CYP3A4
M36	epipodophyllotoxin	Cytochrome P450 2C19	CYP2C19
M36	epipodophyllotoxin	Cyclin-dependent kinase 5/CDK5 activator 1	CDK5R1
M36	epipodophyllotoxin	Melatonin receptor 1A	MTNR1A
M36	epipodophyllotoxin	Melatonin receptor 1B	MTNR1B
M36	epipodophyllotoxin	Mineralocorticoid receptor	NR3C2
M36	epipodophyllotoxin	PI3-kinase p110-delta subunit	PIK3CD
M36	epipodophyllotoxin	PI3-kinase p110-beta subunit	PIK3CB
M36	epipodophyllotoxin	PI3-kinase p110-gamma subunit	PIK3CG
M36	epipodophyllotoxin	PI3-kinase p110-alpha subunit	PIK3CA
M36	epipodophyllotoxin	Interleukin-1 receptor-associated kinase 4	IRAK4
M36	epipodophyllotoxin	PI3-kinase p110-alpha/p85-alpha	PIK3CA
M36	epipodophyllotoxin	Serine/threonine-protein kinase mTOR	MTOR
M36	epipodophyllotoxin	Tyrosine-protein kinase JAK1	JAK1
M36	epipodophyllotoxin	Tyrosine-protein kinase JAK2	JAK2
M36	epipodophyllotoxin	Phosphodiesterase 2A	PDE2A
M36	epipodophyllotoxin	Phosphodiesterase 10A	PDE10A
M36	epipodophyllotoxin	Leucine-rich repeat serine/threonine-protein kinase 2	LRRK2
[truncated: 1,009 more rows]
