# Supplementary material for: Unraveling the Mechanisms of Biebersteinia heterostemon in Improving Hyperlipidemia: A Network Pharmacology, Molecular Docking, and In Vitro Validation in HepG2 Cells
Source: Plants (Basel). 2025 Nov 19;14(22):3535. doi: 10.3390/plants14223535 (PMC12656387; doi:10.3390/plants14223535)
Supplement: Supplementary file 1 [file plants-14-03535-s001.zip › Table S4.xlsx]

## Sheet: Sheet1
Table S4 Targets of hyperlipidemia were predicted using the GeneCards Database, Online Mendelian Inheritance in Man Database (OMIM) and DrugBank Database
Genecards	OMIM	DrugBank	Merge and deduplication
APOB	USF1	PPARA	APOB
LPL	LPL	HCAR2	LPL
LIPC	HYPLIP2	NNMT	LIPC
LOC106560211	HYPLIP1	QPRT	LOC106560211
LDLR	LIPD	HCAR3	LDLR
USF1	HDLCQ11	SLC22A5	USF1
APOE		SLCO2B1	APOE
HYPLIP2		SLC16A1	HYPLIP2
APOA5		CYP2D6	APOA5
APOA1		SLC5A8	APOA1
APOC2		SLC16A3	APOC2
PCSK9		SERPINA7	PCSK9
APOA2		CYP3A4	APOA2
CETP		CYP2E1	CETP
APOC3		DGAT2	APOC3
TSTD1		SLC6A2	TSTD1
GPIHBP1		SLC6A3	GPIHBP1
NGID-106632268		MAOA	NGID-106632268
HMGCR		MAOB	HMGCR
LMF1		SLC6A4	LMF1
INS		NPY	INS
LDLRAP1		CYP3A4	LDLRAP1
ABCA1		HMGCR	ABCA1
LCAT		SLCO2B1	LCAT
ABCG8		ABCB1	ABCG8
APOA4		SLCO1A2	APOA4
ABCG5		SLC22A6	ABCG5
MTTP		SLC22A8	MTTP
PLTP		ABCC2	PLTP
G6PC1		SLC22A11	G6PC1
PPARA		ABCG2	PPARA
LPA		SLC22A7	LPA
NPHS2		SLCO1B1	NPHS2
COG2		SLC16A1	COG2
ANGPTL3		ABCB11	ANGPTL3
GHR		SLCO1B3	GHR
ADIPOQ		HDAC2	ADIPOQ
SCARB1			SCARB1
ALB			ALB
PON1			PON1
SLC37A4			SLC37A4
LDLR-AS1			LDLR-AS1
ANGPTL4			ANGPTL4
GCK			GCK
LIPE			LIPE
NPHS1			NPHS1
C3			C3
SLC17A5			SLC17A5
PPARG			PPARG
CRP			CRP
APOC1			APOC1
LIPA			LIPA
FABP2			FABP2
EPHX2			EPHX2
ADRB3			ADRB3
MIR6886			MIR6886
ACE			ACE
CYP7A1			CYP7A1
VLDLR			VLDLR
LRP1			LRP1
WT1			WT1
SERPINE1			SERPINE1
LEP			LEP
TXNIP			TXNIP
CBS			CBS
LEPR			LEPR
SMARCA4			SMARCA4
UBR1			UBR1
LOC108491825			LOC108491825
SREBF2			SREBF2
AGL			AGL
GAA			GAA
SLCO1B1			SLCO1B1
C5AR2			C5AR2
DOCK6			DOCK6
PLCE1			PLCE1
TRIB1			TRIB1
GPT			GPT
PHKA2			PHKA2
ACTN4			ACTN4
STAP1			STAP1
RXRG			RXRG
ADD1			ADD1
PIK3C2A			PIK3C2A
ANGPTL8			ANGPTL8
FADS3			FADS3
LIPG			LIPG
AXDND1			AXDND1
INSR			INSR
ITIH4			ITIH4
PPP1R17			PPP1R17
DGAT2			DGAT2
GCKR			GCKR
G6PC3			G6PC3
DAAM2			DAAM2
PC			PC
SI			SI
LPXN			LPXN
SREBF1			SREBF1
G6PD			G6PD
LAMB2			LAMB2
TBC1D8B			TBC1D8B
COQ8B			COQ8B
ASS1			ASS1
INF2			INF2
PGM1			PGM1
DGKE			DGKE
NUP107			NUP107
CRB2			CRB2
MT-TP			MT-TP
PHKG2			PHKG2
AMPD1			AMPD1
PYGM			PYGM
LAMA5			LAMA5
GYS2			GYS2
SGPL1			SGPL1
LOC129929773			LOC129929773
GYS1			GYS1
MYO1E			MYO1E
NPC1L1			NPC1L1
PHKB			PHKB
SEL1L			SEL1L
CD2AP			CD2AP
PYGL			PYGL
USF2			USF2
ALG1			ALG1
MTHFR			MTHFR
NPHP1			NPHP1
SAR1B			SAR1B
SLC2A2			SLC2A2
ARHGDIA			ARHGDIA
PTPRO			PTPRO
EMP2			EMP2
MAGI2			MAGI2
NUP133			NUP133
NUP160			NUP160
NUP93			NUP93
NUP205			NUP205
NUP85			NUP85
NR3C1			NR3C1
KIRREL1			KIRREL1
CRABP2			CRABP2
SMARCAL1			SMARCAL1
LMNA			LMNA
TTC21B			TTC21B
PRKAG2			PRKAG2
IL6			IL6
COL4A3			COL4A3
KANK2			KANK2
NOS3			NOS3
TNF			TNF
SOAT1			SOAT1
GBE1			GBE1
PHKA1			PHKA1
APOC4			APOC4
ADRA2A			ADRA2A
VEGFA			VEGFA
LAMP2			LAMP2
CFH			CFH
NOS1AP			NOS1AP
PLA2G7			PLA2G7
CCL2			CCL2
KIRREL2			KIRREL2
FAT1			FAT1
TTC21B-AS1			TTC21B-AS1
PCSK1			PCSK1
ENO3			ENO3
PGAM2			PGAM2
AVIL			AVIL
COQ2			COQ2
ALMS1			ALMS1
XPO5			XPO5
ARHGAP24			ARHGAP24
CYP3A4			CYP3A4
MIR7-3HG			MIR7-3HG
NR1H4			NR1H4
FBP1			FBP1
CYP27A1			CYP27A1
FN1			FN1
CALM1			CALM1
CALM2			CALM2
APOL1			APOL1
LMX1B			LMX1B
GLA			GLA
PODXL			PODXL
SELE			SELE
COL4A5			COL4A5
COL4A4			COL4A4
IRS1			IRS1
SLC2A1			SLC2A1
SCARB2			SCARB2
CP			CP
PFKM			PFKM
ALDOB			ALDOB
PGM3			PGM3
SLC2A10			SLC2A10
ZMPSTE24			ZMPSTE24
SELP			SELP
IGF1			IGF1
F2			F2
PNPLA2			PNPLA2
ATHS			ATHS
FADS1			FADS1
LDHA			LDHA
HK1			HK1
ALDOA			ALDOA
PGK1			PGK1
GPI			GPI
PCK1			PCK1
PKLR			PKLR
TPI1			TPI1
GPT2			GPT2
GYG1			GYG1
TKT			TKT
AFG3L2			AFG3L2
LDHB			LDHB
PRKAG3			PRKAG3
PTF1A			PTF1A
RNF125			RNF125
DMXL2			DMXL2
LOC126807255			LOC126807255
GNB3			GNB3
TRPC6			TRPC6
ITGA3			ITGA3
PAX2			PAX2
ANLN			ANLN
WDR73			WDR73
SMPD1			SMPD1
KL			KL
TF			TF
ABCB1			ABCB1
SYNPO			SYNPO
CERNA3			CERNA3
THBD			THBD
CCL5			CCL5
TTR			TTR
KANK4			KANK4
OLR1			OLR1
CD36			CD36
SLC7A7			SLC7A7
DYNC2LI1			DYNC2LI1
LMNB2			LMNB2
LEPQTL1			LEPQTL1
AGT			AGT
MGAM			MGAM
LRP2			LRP2
FAS			FAS
HNF4A			HNF4A
PMM2			PMM2
NXF5			NXF5
DGAT1			DGAT1
CLCN5			CLCN5
VTN			VTN
COQ6			COQ6
GALNS			GALNS
CREB3L3			CREB3L3
PNLIP			PNLIP
SCD			SCD
GBA1			GBA1
NR1H2			NR1H2
PPARD			PPARD
SOD1			SOD1
WNK4			WNK4
PLCE1-AS1			PLCE1-AS1
ESR1			ESR1
ABCG1			ABCG1
CPS1			CPS1
SLC25A15			SLC25A15
NAGS			NAGS
MTR			MTR
SOAT2			SOAT2
NR1H3			NR1H3
MIR30C1			MIR30C1
CTNS			CTNS
CPT2			CPT2
MB			MB
LIPI			LIPI
CKM			CKM
MAFB			MAFB
MYLIP			MYLIP
DOCK7			DOCK7
VWF			VWF
ACAT1			ACAT1
AGTR2			AGTR2
PCDH15			PCDH15
NOC3L			NOC3L
RYR1			RYR1
WFS1			WFS1
EGFR			EGFR
AGER			AGER
CPT1B			CPT1B
ESR2			ESR2
CD59			CD59
MMP9			MMP9
HP			HP
LRP6			LRP6
PLAT			PLAT
PRMT7			PRMT7
G6PC2			G6PC2
AGXT			AGXT
OCRL			OCRL
RPL36A-HNRNPH2			RPL36A-HNRNPH2
PAOD1			PAOD1
F5			F5
CAT			CAT
ACADM			ACADM
CLU			CLU
IFIH1			IFIH1
PDSS2			PDSS2
GUSB			GUSB
GALNT2			GALNT2
GPC5			GPC5
GGA3			GGA3
NUP37			NUP37
MAGI2-AS3			MAGI2-AS3
LOC126805884			LOC126805884
TMEM43			TMEM43
CSF3			CSF3
BDNF-AS			BDNF-AS
GGT1			GGT1
SERPINC1			SERPINC1
TMEM70			TMEM70
ABCB11			ABCB11
CYP2D6			CYP2D6
FAH			FAH
VCAM1			VCAM1
PDX1			PDX1
NPC1			NPC1
EDN1			EDN1
MYH9			MYH9
CES1			CES1
CKB			CKB
CKMT2			CKMT2
CKMT1B			CKMT1B
ACAD9			ACAD9
CCR5			CCR5
CUBN			CUBN
KCNJ11			KCNJ11
SCAP			SCAP
TLR4			TLR4
SORT1			SORT1
FDFT1			FDFT1
APOC4-APOC2			APOC4-APOC2
UCP1			UCP1
OTC			OTC
CD55			CD55
GCG			GCG
PLPBP			PLPBP
HNF1A			HNF1A
RUNX2			RUNX2
NEIL1			NEIL1
SLC25A40			SLC25A40
RGS2			RGS2
ASGR1			ASGR1
MIR33B			MIR33B
GATM			GATM
PDIA2			PDIA2
GPD1			GPD1
RXRA			RXRA
ANXA5			ANXA5
MTRR			MTRR
F9			F9
CHKA			CHKA
HADHA			HADHA
ACADVL			ACADVL
ETFB			ETFB
ETFDH			ETFDH
SMN1			SMN1
SPP1			SPP1
ADRB2			ADRB2
RBP4			RBP4
DPH3			DPH3
GAS6			GAS6
CD79A			CD79A
RPE65			RPE65
ACP5			ACP5
CLASRP			CLASRP
ST3GAL4			ST3GAL4
IGFBP3			IGFBP3
CFHR1			CFHR1
TSFM			TSFM
BLK			BLK
ITGB4			ITGB4
ATIC			ATIC
STS			STS
APPL1			APPL1
HNF1B			HNF1B
NEUROD1			NEUROD1
TBC1D4			TBC1D4
KANK1			KANK1
SLC22A8			SLC22A8
PAX4			PAX4
IL36G			IL36G
FAN1			FAN1
GAPVD1			GAPVD1
NUMBL			NUMBL
ARHGEF17			ARHGEF17
ADGRE1			ADGRE1
ANKFY1			ANKFY1
KLF11			KLF11
RFX6			RFX6
MFF-DT			MFF-DT
LOC107982234			LOC107982234
LOC112997540			LOC112997540
LOC112272600			LOC112272600
FGA			FGA
USH2A			USH2A
MIR146A			MIR146A
REN			REN
MIR21			MIR21
CPT1A			CPT1A
CXCL12			CXCL12
TLR2			TLR2
APC			APC
AKR1B1			AKR1B1
IL1B			IL1B
ITLN1			ITLN1
TRA-TGC7-1			TRA-TGC7-1
ZNF558			ZNF558
ADM			ADM
ILF3			ILF3
HMGA1			HMGA1
CHIT1			CHIT1
IL10			IL10
MPO			MPO
CD40LG			CD40LG
IL2			IL2
BCS1L			BCS1L
FOXRED1			FOXRED1
SERPINF1			SERPINF1
IL1A			IL1A
IL18			IL18
HAX1			HAX1
PON2			PON2
ADA			ADA
ALDH16A1			ALDH16A1
APOA1-AS			APOA1-AS
SQSTM1			SQSTM1
NPPB			NPPB
AGPAT2			AGPAT2
HAMP			HAMP
F7			F7
CYP3A5			CYP3A5
BBS1			BBS1
BBS10			BBS10
IL23A			IL23A
F3			F3
AGTR1			AGTR1
CRTC2			CRTC2
MIR145			MIR145
XDH			XDH
HSPB1			HSPB1
SGCB			SGCB
SMN2			SMN2
BLOC1S3			BLOC1S3
KSR2			KSR2
LOC106627981			LOC106627981
SLC22A12			SLC22A12
FGF21			FGF21
CELSR2			CELSR2
LOC126862855			LOC126862855
SURF1			SURF1
GNE			GNE
MGP			MGP
NAMPT			NAMPT
PRKG1			PRKG1
BSCL2			BSCL2
CTSD			CTSD
FGF23			FGF23
SPATA31H1			SPATA31H1
WRN			WRN
MIR122			MIR122
HADHB			HADHB
TIMP2			TIMP2
FASN			FASN
EEA1			EEA1
SHBG			SHBG
FGB			FGB
MPDZ			MPDZ
HDLBP			HDLBP
LAMC3			LAMC3
MIPEP			MIPEP
RERE			RERE
NEK3			NEK3
SLC35C1			SLC35C1
KPTN			KPTN
SPCS3			SPCS3
MIR3916			MIR3916
MIR4763			MIR4763
NPPA			NPPA
MMP3			MMP3
RETN			RETN
TRIM32			TRIM32
BBS4			BBS4
CEP290			CEP290
BBS2			BBS2
BBS9			BBS9
MKS1			MKS1
SDCCAG8			SDCCAG8
ARL6			ARL6
TTC8			TTC8
MKKS			MKKS
BBS5			BBS5
BBS7			BBS7
BBS12			BBS12
PYGB			PYGB
PHKG1			PHKG1
GYG2			GYG2
SLPI			SLPI
DEFA1			DEFA1
ADRB1			ADRB1
CDKN2B			CDKN2B
KCNH2			KCNH2
MYBPC3			MYBPC3
NPC2			NPC2
ELP1			ELP1
MIR30C2			MIR30C2
LRAT			LRAT
RMRP			RMRP
ACAT2			ACAT2
KCNJ1			KCNJ1
CYP11B1			CYP11B1
GLB1			GLB1
NAGLU			NAGLU
MPV17			MPV17
PRF1			PRF1
RAB27A			RAB27A
MYO5A			MYO5A
STXBP2			STXBP2
UNC13D			UNC13D
STX11			STX11
LYST			LYST
PLIN1			PLIN1
CDH5			CDH5
IL21			IL21
LRP8			LRP8
FABP4			FABP4
IFT27			IFT27
IFT74			IFT74
CEP19			CEP19
SLC34A2			SLC34A2
TRIM21			TRIM21
FLT1			FLT1
SOD2			SOD2
AFP			AFP
TFDP2			TFDP2
NNMT			NNMT
FABP12			FABP12
MIR370			MIR370
ALPP			ALPP
CX3CR1			CX3CR1
FABP1			FABP1
APOH			APOH
SULT1A3			SULT1A3
MLXIPL			MLXIPL
ACHE			ACHE
SCN5A			SCN5A
SLC22A5			SLC22A5
ETFA			ETFA
HMGCL			HMGCL
ATP8B1			ATP8B1
DNM2			DNM2
FASLG			FASLG
PPARGC1A			PPARGC1A
CTNNB1			CTNNB1
PTH			PTH
ELOVL5			ELOVL5
PAK5			PAK5
LPGAT1			LPGAT1
MIR155			MIR155
KCNQ1			KCNQ1
SH2B1			SH2B1
SLC25A13			SLC25A13
ZAP70			ZAP70
FOXP3			FOXP3
MEFV			MEFV
IFT172			IFT172
LZTFL1			LZTFL1
WDPCP			WDPCP
CFAP418			CFAP418
BBIP1			BBIP1
TJP1			TJP1
FARS2			FARS2
MRPS22			MRPS22
MIR192			MIR192
MIR1915			MIR1915
FOXO1			FOXO1
BMP2			BMP2
ORM1			ORM1
PIK3C2G			PIK3C2G
ALAS1			ALAS1
RNASEH1			RNASEH1
MGAT1			MGAT1
PGR-AS1			PGR-AS1
EGF			EGF
ACTN2			ACTN2
TIMP1			TIMP1
ABHD5			ABHD5
IFNG			IFNG
ERBB2			ERBB2
NFKB1			NFKB1
HSP90AA1			HSP90AA1
F11R			F11R
APOF			APOF
MIR223			MIR223
POMC			POMC
B2M			B2M
PPBP			PPBP
F8			F8
SPINK1			SPINK1
NLRP3			NLRP3
FGFR4			FGFR4
TNFRSF1A			TNFRSF1A
CYP1A1			CYP1A1
CSF2			CSF2
ABCB7			ABCB7
CLOCK			CLOCK
GJA8			GJA8
MANF			MANF
MIR24-1			MIR24-1
ICAM1			ICAM1
CFTR			CFTR
HMOX1			HMOX1
GNMT			GNMT
HLA-DRB1			HLA-DRB1
AHDC1			AHDC1
MC4R			MC4R
ZPR1			ZPR1
TIMD4			TIMD4
CD40			CD40
MIR34C			MIR34C
MME			MME
SNORD15A			SNORD15A
CYBA			CYBA
STAR			STAR
OXA1L			OXA1L
ARG1			ARG1
TNNT2			TNNT2
SOD2-OT1			SOD2-OT1
MAN1B1			MAN1B1
SHMT2			SHMT2
XYLT1			XYLT1
CRADD			CRADD
UGP2			UGP2
HAS2			HAS2
EPM2A			EPM2A
GJC2			GJC2
NHLRC1			NHLRC1
PGM2			PGM2
SLC35A1			SLC35A1
MGAT4C			MGAT4C
AMY2A			AMY2A
GALNTL5			GALNTL5
YY1AP1			YY1AP1
ANO9			ANO9
BCAS3			BCAS3
MIOX			MIOX
UPK2			UPK2
ZC3HC1			ZC3HC1
CPXM1			CPXM1
STBD1			STBD1
C2orf69			C2orf69
PPP1R3D			PPP1R3D
GGN			GGN
DIRAS3			DIRAS3
OR4K1			OR4K1
PPDPF			PPDPF
PPP1R3E			PPP1R3E
TIGD4			TIGD4
HARBI1			HARBI1
OR4C11			OR4C11
OR4N2			OR4N2
FNDC11			FNDC11
OR4P4			OR4P4
OR4C6			OR4C6
OR4K2			OR4K2
OR4K5			OR4K5
OR4S2			OR4S2
UBL4B			UBL4B
POTEG			POTEG
OR4Q3			OR4Q3
POTEM			POTEM
PPIAL4A			PPIAL4A
PPIAL4G			PPIAL4G
OR11H1			OR11H1
OR11H12			OR11H12
GFY			GFY
PPIAL4C			PPIAL4C
ALG1L1P			ALG1L1P
PPIAL4E			PPIAL4E
B3GALT9			B3GALT9
LOC112694756			LOC112694756
LINC00226			LINC00226
SNORD29			SNORD29
ATP7B			ATP7B
SLC25A20			SLC25A20
IVD			IVD
ADAMTS2			ADAMTS2
STAT1			STAT1
PIK3CB			PIK3CB
VEGFB			VEGFB
BMAL1			BMAL1
CCL3			CCL3
CXCL2			CXCL2
LSR			LSR
INSIG1			INSIG1
FGL1			FGL1
MNDA			MNDA
MSBP2			MSBP2
GK			GK
DCAF17			DCAF17
ACLY			ACLY
CXCL8			CXCL8
IGF2R			IGF2R
IL2RA			IL2RA
TFG			TFG
VCF2			VCF2
IFNA1			IFNA1
H19			H19
NOS2			NOS2
LTA			LTA
MVK			MVK
CFD			CFD
MMAB			MMAB
CYP11A1			CYP11A1
C4A			C4A
TNXB			TNXB
SKIC2			SKIC2
SELENON			SELENON
BCHE			BCHE
AKT1			AKT1
MMACHC			MMACHC
SAA1			SAA1
ADCY3			ADCY3
ASL			ASL
EMD			EMD
MAP3K1			MAP3K1
ACAD8			ACAD8
RXRB			RXRB
HLA-DQB1			HLA-DQB1
TAGLN			TAGLN
HLA-DQA1			HLA-DQA1
RAB11B			RAB11B
CMIP			CMIP
PSMB8			PSMB8
PSMB9			PSMB9
HNRNPUL2-BSCL2			HNRNPUL2-BSCL2
HCAR2			HCAR2
MYO1F			MYO1F
IL1RN			IL1RN
PLG			PLG
ADAMTS13			ADAMTS13
BTK			BTK
VCP			VCP
DES			DES
FUCA1			FUCA1
MYL2			MYL2
NF1			NF1
PSAP			PSAP
TNNI3			TNNI3
TPM1			TPM1
TTN			TTN
ABCB4			ABCB4
ARSA			ARSA
ARSB			ARSB
CTSA			CTSA
GALK1			GALK1
IDS			IDS
MYH7			MYH7
PAH			PAH
SGSH			SGSH
AGA			AGA
ATP7A			ATP7A
MYL3			MYL3
ACTC1			ACTC1
IDUA			IDUA
NAGA			NAGA
ABCC9			ABCC9
AP3B1			AP3B1
CDH23			CDH23
FLNC			FLNC
RDH12			RDH12
BAG3			BAG3
CLN3			CLN3
MCOLN1			MCOLN1
MTM1			MTM1
MYO7A			MYO7A
PKP2			PKP2
LHX3			LHX3
CSRP3			CSRP3
RPGR			RPGR
RPGRIP1L			RPGRIP1L
SPRED1			SPRED1
SUMF1			SUMF1
TULP1			TULP1
AHI1			AHI1
AIPL1			AIPL1
RPGRIP1			RPGRIP1
DYNC2H1			DYNC2H1
IFT140			IFT140
NPHP3			NPHP3
SPG11			SPG11
HPS5			HPS5
BLOC1S6			BLOC1S6
HPS3			HPS3
LCA5			LCA5
SPG21			SPG21
HPS6			HPS6
SPATA7			SPATA7
TMEM231			TMEM231
NKX2-6			NKX2-6
B9D1			B9D1
TECPR2			TECPR2
FAM161A			FAM161A
NR3C2			NR3C2
SERPINF2			SERPINF2
NPY			NPY
BDNF			BDNF
MSR1			MSR1
PLA2G1B			PLA2G1B
SLC23A2			SLC23A2
ACACA			ACACA
SERPINA1			SERPINA1
MARS1			MARS1
CYP2C9			CYP2C9
SCNN1A			SCNN1A
MSH6			MSH6
ABCC6			ABCC6
CLTC			CLTC
FLNB			FLNB
EPS15			EPS15
DAB2			DAB2
AP2B1			AP2B1
CLTCL1			CLTCL1
CLINT1			CLINT1
EPN2			EPN2
SEC24A			SEC24A
EPN1			EPN1
EPN3			EPN3
SPIRE1			SPIRE1
SPIRE2			SPIRE2
ANKRA2			ANKRA2
PNPLA5			PNPLA5
NYNRIN			NYNRIN
LRP2BP			LRP2BP
MIR4802			MIR4802
MIR5586			MIR5586
LOC126862856			LOC126862856
ACSL3			ACSL3
TGFB1			TGFB1
HSD11B1			HSD11B1
KLK3			KLK3
PF4			PF4
MIR320A			MIR320A
MIR4668			MIR4668
FOXC2			FOXC2
INVS			INVS
IFNA2			IFNA2
DHTKD1			DHTKD1
XIAP			XIAP
SYNE2			SYNE2
NPAP1			NPAP1
CRAT			CRAT
ECHS1			ECHS1
MYO5B			MYO5B
GPX3			GPX3
ACACB			ACACB
MIR10A			MIR10A
MIR126			MIR126
MIR210			MIR210
MIR19A			MIR19A
ITGB3			ITGB3
EPO			EPO
TNFRSF11B			TNFRSF11B
BUD13			BUD13
LINC01370			LINC01370
OSBPL10			OSBPL10
MIR143			MIR143
MIR204			MIR204
MIR214			MIR214
MIR34A			MIR34A
MIR221			MIR221
MIR222			MIR222
MIR92A1			MIR92A1
MIR92A2			MIR92A2
CEL			CEL
APOBEC1			APOBEC1
FMO3			FMO3
HBA1			HBA1
SNCA			SNCA
HADH			HADH
ACADS			ACADS
SUCLA2			SUCLA2
AKR1D1			AKR1D1
ACADL			ACADL
DECR1			DECR1
HSD3B7			HSD3B7
GTPBP2			GTPBP2
GATA4			GATA4
IL2RG			IL2RG
LIG4			LIG4
IL7R			IL7R
NR0B1			NR0B1
CHD7			CHD7
DCLRE1C			DCLRE1C
RAG1			RAG1
RAG2			RAG2
ZFPM2			ZFPM2
RELB			RELB
NECTIN2			NECTIN2
HAVCR1			HAVCR1
SLC44A2			SLC44A2
ZNF224			ZNF224
SIDT2			SIDT2
ZNF45			ZNF45
RNF214			RNF214
ZNF180			ZNF180
ZNF155			ZNF155
FBXO46			FBXO46
ZNF230			ZNF230
ZNF234			ZNF234
ZNF225			ZNF225
ZNF227			ZNF227
ZNF284			ZNF284
ZNF285			ZNF285
HCG22			HCG22
APOC1P1			APOC1P1
TRIB1AL			TRIB1AL
ENSG00000254851			ENSG00000254851
ENSG00000270679			ENSG00000270679
lnc-TRIB1-7			lnc-TRIB1-7
HSALNG0068330			HSALNG0068330
PROP1			PROP1
BRAF			BRAF
SMAD4			SMAD4
CD247			CD247
FLNA			FLNA
PPIB			PPIB
ERCC2			ERCC2
CFI			CFI
FBN1			FBN1
LAMB3			LAMB3
TGM1			TGM1
ATP6V1B1			ATP6V1B1
FRAS1			FRAS1
CPLANE1			CPLANE1
GNAS			GNAS
JAG1			JAG1
CYP19A1			CYP19A1
KDM1A			KDM1A
FHL1			FHL1
LMAN1			LMAN1
MCFD2			MCFD2
MYT1L			MYT1L
YARS1			YARS1
TTPA			TTPA
CAVIN1			CAVIN1
CFHR3			CFHR3
ARMC5			ARMC5
CYP11B2			CYP11B2
SERPINA7			SERPINA7
SULF2			SULF2
LILRB5			LILRB5
CFB			CFB
GSN			GSN
DKC1			DKC1
OSGEP			OSGEP
NOP10			NOP10
TP53RK			TP53RK
TPRKB			TPRKB
WDR4			WDR4
LAGE3			LAGE3
YRDC			YRDC
GON7			GON7
NOTCH3			NOTCH3
OSBPL9			OSBPL9
SCAPER			SCAPER
SCLT1			SCLT1
ALOX5			ALOX5
CD44			CD44
TRC-GCA24-1			TRC-GCA24-1
HAVCR2			HAVCR2
NFATC4			NFATC4
ACTN1			ACTN1
ARAP3			ARAP3
CAPZA1			CAPZA1
CAPZA2			CAPZA2
LIMA1			LIMA1
TMEM11			TMEM11
APPBP2			APPBP2
EVL			EVL
MT-ATP6			MT-ATP6
TMSB15A			TMSB15A
TMSB15B			TMSB15B
ENPP1			ENPP1
HCAR3			HCAR3
GAL			GAL
GP1BA			GP1BA
SPTLC1			SPTLC1
FUS			FUS
MLPH			MLPH
STX5			STX5
VCPIP1			VCPIP1
OR8J1			OR8J1
ATF6			ATF6
KNG1			KNG1
SLC12A3			SLC12A3
CCK			CCK
OSBPL2			OSBPL2
DNMT1			DNMT1
ERCC1			ERCC1
HLA-B			HLA-B
TM6SF2			TM6SF2
LINC01512			LINC01512
DDIT3			DDIT3
TFEB			TFEB
ATL1			ATL1
SMAD2			SMAD2
LOX			LOX
XK			XK
CELA2A			CELA2A
GC			GC
SYNPO2			SYNPO2
BRCA1			BRCA1
PAPPA			PAPPA
GHRL			GHRL
CREBBP			CREBBP
UGT1A1			UGT1A1
EIF2AK3			EIF2AK3
GSR			GSR
LCN2			LCN2
HPSE			HPSE
CXCL16			CXCL16
IGHE			IGHE
PLA2G6			PLA2G6
FA2H			FA2H
PANK2			PANK2
ATP13A2			ATP13A2
COASY			COASY
C19orf12			C19orf12
SYNE1			SYNE1
APP			APP
P4HB			P4HB
CD63			CD63
MIR133B			MIR133B
IL17A			IL17A
SLC2A4			SLC2A4
PTEN			PTEN
DNM1L			DNM1L
COL4A1			COL4A1
LPIN1			LPIN1
NIN			NIN
CNTF			CNTF
NCF2			NCF2
CIITA			CIITA
APLN			APLN
PRPS1			PRPS1
YWHAB			YWHAB
DDB1			DDB1
ACSL5			ACSL5
CUL4A			CUL4A
CUL4B			CUL4B
FBXO7			FBXO7
VAC14			VAC14
MAN2A1			MAN2A1
TIMM8A			TIMM8A
TMLHE			TMLHE
ADAMTS3			ADAMTS3
PANK1			PANK1
PASK			PASK
SNRPE			SNRPE
SOX18			SOX18
WIPI1			WIPI1
CCBE1			CCBE1
DDHD1			DDHD1
KMT2B			KMT2B
PHIP			PHIP
AP4M1			AP4M1
FAT4			FAT4
IRF2BPL			IRF2BPL
RBM28			RBM28
RIN2			RIN2
WDR62			WDR62
DHRS2			DHRS2
PANK4			PANK4
THAP1			THAP1
AGPAT3			AGPAT3
DCAF8			DCAF8
PANK3			PANK3
SERAC1			SERAC1
PRPS1L1			PRPS1L1
ZNF276			ZNF276
SMG5			SMG5
UTP4			UTP4
VEZF1			VEZF1
CAMTA2			CAMTA2
CATSPERD			CATSPERD
CCDC33			CCDC33
DUS3L			DUS3L
LMF2			LMF2
PRSS55			PRSS55
WDR70			WDR70
MROH7			MROH7
PRSS54			PRSS54
FAM43A			FAM43A
TLCD1			TLCD1
CATSPERE			CATSPERE
PRSS37			PRSS37
ZNF697			ZNF697
CIMIP6			CIMIP6
ITGAL			ITGAL
CD14			CD14
RELA			RELA
IL4			IL4
IL13			IL13
IL7			IL7
CCL4			CCL4
IL2RB			IL2RB
ACP1			ACP1
CST3			CST3
TNFSF11			TNFSF11
COL3A1			COL3A1
NCOA1			NCOA1
MIR758			MIR758
C1QA			C1QA
GALC			GALC
TSEN2			TSEN2
VPS13B			VPS13B
TMEM67			TMEM67
LOC129930561			LOC129930561
CCND1			CCND1
WWOX			WWOX
CDKN2A			CDKN2A
MMP14			MMP14
F10			F10
WNK1			WNK1
CYP2C8			CYP2C8
F13A1			F13A1
HSP90B1			HSP90B1
PRL			PRL
SLC10A1			SLC10A1
HPX			HPX
MAPK14			MAPK14
HLA-G			HLA-G
GH1			GH1
IGFBP1			IGFBP1
PECAM1			PECAM1
TUG1			TUG1
RPS6KA1			RPS6KA1
SLC9A1			SLC9A1
ALDH1A2			ALDH1A2
PRMT1			PRMT1
POU5F1			POU5F1
MAP2K7			MAP2K7
ARID1A			ARID1A
FUT2			FUT2
HLA-DRA			HLA-DRA
BRD2			BRD2
HLA-C			HLA-C
HLA-DPB1			HLA-DPB1
NAT2			NAT2
SFN			SFN
TAP2			TAP2
DHX16			DHX16
GGPS1			GGPS1
PCSK7			PCSK7
POLR1C			POLR1C
SLC22A2			SLC22A2
SLC22A3			SLC22A3
VASP			VASP
CYP26A1			CYP26A1
FOSL2			FOSL2
HGFAC			HGFAC
MDC1			MDC1
MYOF			MYOF
SLC22A1			SLC22A1
BCL3			BCL3
ELAVL1			ELAVL1
MAP3K4			MAP3K4
MSH5			MSH5
NUDC			NUDC
OPRL1			OPRL1
BCAM			BCAM
DDX39B			DDX39B
DHX38			DHX38
HLA-DPA1			HLA-DPA1
HLA-DRB5			HLA-DRB5
HNRNPM			HNRNPM
NCR3			NCR3
RGS19			RGS19
TBCE			TBCE
TOMM40			TOMM40
AIF1			AIF1
B3GALNT2			B3GALNT2
BTNL2			BTNL2
CERT1			CERT1
CSGALNACT1			CSGALNACT1
FKBP6			FKBP6
HLA-DMB			HLA-DMB
LTB			LTB
MAP3K6			MAP3K6
MICB			MICB
PAFAH1B2			PAFAH1B2
PIGV			PIGV
PPM1G			PPM1G
PRPF6			PRPF6
RBKS			RBKS
SNRNP70			SNRNP70
TOMM20			TOMM20
USP24			USP24
HLA-DMA			HLA-DMA
MICA			MICA
NFKBIE			NFKBIE
ABHD16A			ABHD16A
AFF1			AFF1
AGPAT1			AGPAT1
CBLC			CBLC
HLA-DQA2			HLA-DQA2
LSM2			LSM2
PPP1R10			PPP1R10
PPT2			PPT2
TBL2			TBL2
WTAP			WTAP
ARID4B			ARID4B
ATF6B			ATF6B
BABAM2			BABAM2
HMGN2			HMGN2
PLB1			PLB1
TMED1			TMED1
XAB2			XAB2
IRF2BP2			IRF2BP2
MPP3			MPP3
PSRC1			PSRC1
QTRT1			QTRT1
TMEM63B			TMEM63B
ATP6V1G2			ATP6V1G2
DNAJC30			DNAJC30
GRWD1			GRWD1
HLA-DOA			HLA-DOA
HLA-DQB2			HLA-DQB2
IZUMO1			IZUMO1
MAS1			MAS1
MKLN1			MKLN1
RASIP1			RASIP1
TMEM222			TMEM222
VPS52			VPS52
ATG4C			ATG4C
BUD23			BUD23
ELAPOR1			ELAPOR1
LST1			LST1
NFKBIL1			NFKBIL1
POM121			POM121
SUGP2			SUGP2
TCEA2			TCEA2
ZGPAT			ZGPAT
ATXN7L2			ATXN7L2
CEP85			CEP85
COBLL1			COBLL1
STRIP1			STRIP1
SYMPK			SYMPK
TCF19			TCF19
UBXN2B			UBXN2B
ZNF318			ZNF318
A1CF			A1CF
CILP2			CILP2
HLA-DOB			HLA-DOB
KDF1			KDF1
TATDN1			TATDN1
TJAP1			TJAP1
ZDHHC18			ZDHHC18
ZNF317			ZNF317
ZNF699			ZNF699
GEMIN7			GEMIN7
GMEB2			GMEB2
GPSM3			GPSM3
INTS10			INTS10
KLF14			KLF14
NRM			NRM
PBX4			PBX4
POLR1G			POLR1G
ANKRD55			ANKRD55
EGFL8			EGFL8
LIME1			LIME1
MAD2L1BP			MAD2L1BP
METTL27			METTL27
NYAP2			NYAP2
PCMTD2			PCMTD2
VPS37D			VPS37D
GPATCH3			GPATCH3
KLHDC10			KLHDC10
PSORS1C1			PSORS1C1
QPCTL			QPCTL
SPC24			SPC24
ZNF226			ZNF226
MINDY2			MINDY2
PRPF38B			PRPF38B
PSORS1C2			PSORS1C2
ZBTB12			ZBTB12
ZNF112			ZNF112
ZNF512			ZNF512
CCDC121			CCDC121
GPN2			GPN2
MAMSTR			MAMSTR
NTN5			NTN5
TRNP1			TRNP1
ZNF222			ZNF222
ZNF235			ZNF235
ZNF593			ZNF593
ZNF627			ZNF627
SAPCD1			SAPCD1
ZNF283			ZNF283
ZNF296			ZNF296
ZNF404			ZNF404
ASAH2B			ASAH2B
LY6G5B			LY6G5B
MARCHF2			MARCHF2
ZNF414			ZNF414
PRR3			PRR3
ZNF229			ZNF229
ZNF441			ZNF441
ZNF559			ZNF559
ZNF823			ZNF823
C6orf47			C6orf47
CCDC159			CCDC159
CFAP97D1			CFAP97D1
TMEM255B			TMEM255B
TMEM61			TMEM61
ZNF221			ZNF221
ZNF223			ZNF223
FAM110D			FAM110D
NSUN5P2			NSUN5P2
ZNF844			ZNF844
C19orf38			C19orf38
TDRD15			TDRD15
ZNF491			ZNF491
MIR590			MIR590
C20orf204			C20orf204
HCG27			HCG27
LINC-PINT			LINC-PINT
STAG3L3			STAG3L3
AIRN			AIRN
PSORS1C3			PSORS1C3
C5orf67			C5orf67
CYP21A1P			CYP21A1P
GAS6-AS1			GAS6-AS1
HCG23			HCG23
CEACAM16-AS1			CEACAM16-AS1
DM1-AS			DM1-AS
HCG18			HCG18
POM121B			POM121B
GTF2IRD2P1			GTF2IRD2P1
HLA-DRB6			HLA-DRB6
LINC00184			LINC00184
HLA-DQB1-AS1			HLA-DQB1-AS1
LINC01132			LINC01132
LINC01948			LINC01948
LIPC-AS1			LIPC-AS1
DHDDS-AS1			DHDDS-AS1
RAB11B-AS1			RAB11B-AS1
LNCATV			LNCATV
NOP53-AS1			NOP53-AS1
TSBP1-AS1			TSBP1-AS1
FOSL2-AS1			FOSL2-AS1
HNRNPA1P10			HNRNPA1P10
LINC01739			LINC01739
MARK2P9			MARK2P9
MINDY2-DT			MINDY2-DT
MIR8085			MIR8085
RPL17P9			RPL17P9
ACTG1P20			ACTG1P20
CATSPER2P1			CATSPER2P1
COA6-AS1			COA6-AS1
LINC00513			LINC00513
LINC02151			LINC02151
LINC02537			LINC02537
LNC-RHL1			LNC-RHL1
LOC100505715			LOC100505715
LOC124900421			LOC124900421
MICA-AS1			MICA-AS1
MIR5702			MIR5702
OSTCP2			OSTCP2
RPL17P7			RPL17P7
UQCRHP1			UQCRHP1
ENSG00000226698			ENSG00000226698
ENSG00000227938			ENSG00000227938
ENSG00000235070			ENSG00000235070
ENSG00000236823			ENSG00000236823
ENSG00000260063			ENSG00000260063
LOC105379311			LOC105379311
MIR6813			MIR6813
RPL3P2			RPL3P2
RPS27P19			RPS27P19
SNORD3P1			SNORD3P1
ZNF45-AS1			ZNF45-AS1
ENSG00000199332			ENSG00000199332
ENSG00000228830			ENSG00000228830
ENSG00000258634			ENSG00000258634
ENSG00000259605			ENSG00000259605
ENSG00000267114			ENSG00000267114
ENSG00000267282			ENSG00000267282
ENSG00000272501			ENSG00000272501
LINC02702			LINC02702
LOC101928728			LOC101928728
NPM1P39			NPM1P39
RPL18AP13			RPL18AP13
RPL7P8			RPL7P8
RPS21P1			RPS21P1
SNRPGP7			SNRPGP7
ZNF887P			ZNF887P
ENSG00000234553			ENSG00000234553
ENSG00000269148			ENSG00000269148
ENSG00000271522			ENSG00000271522
ENSG00000282097			ENSG00000282097
LOC105375070			LOC105375070
RNU6-850P			RNU6-850P
RPL30P9			RPL30P9
ENSG00000271581			ENSG00000271581
ENSG00000274080			ENSG00000274080
ENSG00000285997			ENSG00000285997
ENSG00000288773			ENSG00000288773
GSTA12P			GSTA12P
LINC02850			LINC02850
LOC100505736			LOC100505736
RPL15P15			RPL15P15
USP8P1			USP8P1
ENSG00000229836			ENSG00000229836
ENSG00000254678			ENSG00000254678
ENSG00000290006			ENSG00000290006
LOC124900417			LOC124900417
LOC124904542			LOC124904542
NIP7P1			NIP7P1
lnc-CEACAM20-2			lnc-CEACAM20-2
lnc-HLA-C-2			lnc-HLA-C-2
lnc-IRF2BP2-2			lnc-IRF2BP2-2
lnc-MYBPHL-1			lnc-MYBPHL-1
lnc-PIGV-3			lnc-PIGV-3
ENSG00000280087			ENSG00000280087
HSALNG0001920			HSALNG0001920
NUTF2P8			NUTF2P8
lnc-ALDH1A2-9			lnc-ALDH1A2-9
lnc-ANGPTL4-2			lnc-ANGPTL4-2
lnc-BCL3-5			lnc-BCL3-5
lnc-LKAAEAR1-2			lnc-LKAAEAR1-2
lnc-RAB11B-3			lnc-RAB11B-3
lnc-SIDT2-2			lnc-SIDT2-2
lnc-SPC24-1			lnc-SPC24-1
piR-52364			piR-52364
ENSG00000288813			ENSG00000288813
ENSG00000298396			ENSG00000298396
ENSG00000299849			ENSG00000299849
ENSG00000302962			ENSG00000302962
ENSG00000302986			ENSG00000302986
ENSG00000303379			ENSG00000303379
ENSG00000307752			ENSG00000307752
HSALNG0003815			HSALNG0003815
HSALNG0011363			HSALNG0011363
HSALNG0011627			HSALNG0011627
HSALNG0049249			HSALNG0049249
HSALNG0050233			HSALNG0050233
HSALNG0050234			HSALNG0050234
HSALNG0099628			HSALNG0099628
HSALNG0123965			HSALNG0123965
HSALNG0126491			HSALNG0126491
HSALNG0126899			HSALNG0126899
HSALNG0126902			HSALNG0126902
HSALNG0131723			HSALNG0131723
LOC105376888			LOC105376888
LOC124903220			LOC124903220
LOC124904556			LOC124904556
NONHSAG001562.2			NONHSAG001562.2
NONHSAG026010.2			NONHSAG026010.2
lnc-HLA-DRB1-8			lnc-HLA-DRB1-8
lnc-KANK3-3			lnc-KANK3-3
lnc-LKAAEAR1-1			lnc-LKAAEAR1-1
lnc-MAFB-8			lnc-MAFB-8
lnc-POU5F1-3			lnc-POU5F1-3
lnc-TM6SF2-1			lnc-TM6SF2-1
lnc-ZNF296-6			lnc-ZNF296-6
piR-38512-004			piR-38512-004
piR-40121			piR-40121
piR-43107-137			piR-43107-137
piR-45940			piR-45940
piR-47675-007			piR-47675-007
piR-48456			piR-48456
piR-60246-059			piR-60246-059
ENSG00000298460			ENSG00000298460
ENSG00000309733			ENSG00000309733
HSALNG0022692			HSALNG0022692
HSALNG0049427			HSALNG0049427
HSALNG0049428			HSALNG0049428
HSALNG0087412			HSALNG0087412
HSALNG0099627			HSALNG0099627
HSALNG0106230			HSALNG0106230
HSALNG0123961			HSALNG0123961
HSALNG0123964			HSALNG0123964
HSALNG0123986			HSALNG0123986
HSALNG0130111			HSALNG0130111
HSALNG0130112			HSALNG0130112
HSALNG0130117			HSALNG0130117
LOC107987166			LOC107987166
lnc-MAP3K1-6			lnc-MAP3K1-6
lnc-MEST-5			lnc-MEST-5
lnc-MUC22-1			lnc-MUC22-1
lnc-RBKS-6			lnc-RBKS-6
lnc-SLC22A1-2			lnc-SLC22A1-2
lnc-SLC22A1-3			lnc-SLC22A1-3
lnc-TBL2-1			lnc-TBL2-1
piR-34822-153			piR-34822-153
piR-38580-042			piR-38580-042
piR-43325-080			piR-43325-080
piR-50444-498			piR-50444-498
piR-56133-114			piR-56133-114
ENSG00000297540			ENSG00000297540
HSALNG0061382			HSALNG0061382
LOC105375508			LOC105375508
LOC110121285			LOC110121285
lnc-ANGPTL3-2			lnc-ANGPTL3-2
LOC102725159			LOC102725159
LOC107986920			LOC107986920
LRP5			LRP5
PRKAA2			PRKAA2
NR1I2			NR1I2
UCP3			UCP3
DUSP2			DUSP2
CAV1			CAV1
PWAR1			PWAR1
SLC27A1			SLC27A1
MAP2K1			MAP2K1
JAK3			JAK3
DSP			DSP
ITGB2			ITGB2
JUP			JUP
KCNJ5			KCNJ5
GFPT1			GFPT1
LIFR			LIFR
MALT1			MALT1
ABCC8			ABCC8
NEU1			NEU1
HELLS			HELLS
LAMA2			LAMA2
SOS2			SOS2
CYP21A2			CYP21A2
ELN			ELN
NDUFS4			NDUFS4
CALM3			CALM3
GPD1L			GPD1L
PTK2			PTK2
AVP			AVP
APTX			APTX
COQ7			COQ7
COQ8A			COQ8A
IQGAP1			IQGAP1
CDK20			CDK20
PLA2R1			PLA2R1
ZHX2			ZHX2
TNS2			TNS2
ABCC2			ABCC2
NEDD4			NEDD4
FTO			FTO
CLEC4A			CLEC4A
BCYRN1			BCYRN1
PRKCD			PRKCD
TP53			TP53
MMP1			MMP1
ITGA4			ITGA4
ITGAM			ITGAM
ATF3			ATF3
DPAGT1			DPAGT1
MIR211			MIR211
SCARNA5			SCARNA5
PLCG2			PLCG2
NFKBIA			NFKBIA
EDNRA			EDNRA
BMP6			BMP6
CGA			CGA
CPB2			CPB2
LGALS3			LGALS3
PLAUR			PLAUR
SLC10A2			SLC10A2
IFI27			IFI27
SAA4			SAA4
CENPI			CENPI
MIR16-1			MIR16-1
MIR193A			MIR193A
LINC02605			LINC02605
			HYPLIP1
			LIPD
			HDLCQ11
			QPRT
			SLCO2B1
			SLC16A1
			SLC5A8
			SLC16A3
			CYP2E1
			SLC6A2
			SLC6A3
			MAOA
			MAOB
			SLC6A4
			SLCO1A2
			SLC22A6
			SLC22A11
			ABCG2
			SLC22A7
			SLCO1B3
			HDAC2
