# Supplementary material for: Unraveling the Mechanisms of Biebersteinia heterostemon in Improving Hyperlipidemia: A Network Pharmacology, Molecular Docking, and In Vitro Validation in HepG2 Cells
Source: Plants (Basel). 2025 Nov 19;14(22):3535. doi: 10.3390/plants14223535 (PMC12656387; doi:10.3390/plants14223535)
Supplement: Supplementary file 1 [file plants-14-03535-s001.zip › Table S5.xlsx]

## Sheet: Sheet1
Table S5 Common targets between the potential targets of active ingredients from BHEE and the pathology - related targets of hyperlipidemia
Active ingredient target	HLP target	Common target
DRD2	APOB	F3
DRD1	LPL	SLC6A3
HTR1A	LIPC	CYP19A1
F3	LOC106560211	JAK3
HTR7	LDLR	APP
CHRM4	USF1	PIK3CB
SLC6A3	APOE	ACE
ADRA1D	HYPLIP2	REN
ADRA1A	APOA5	F2
DRD3	APOA1	AKR1B1
DRD4	APOC2	XDH
CDK2	PCSK9	MAOA
CDC7	APOA2	ALOX5
CHEK1	CETP	TTR
SIGMAR1	APOC3	MMP9
PARP2	TSTD1	ABCG2
PIM1	GPIHBP1	ARG1
PIM3	NGID-106632268	ACHE
TRHR	HMGCR	ABCB1
CYP19A1	LMF1	ESR2
MAPK8	INS	ESR1
JAK3	LDLRAP1	CFTR
JAK1	ABCA1	EGFR
JAK2	LCAT	MPO
TTK	ABCG8	PYGL
ADRA1B	APOA4	PTK2
MKNK2	ABCG5	MMP3
CCNE1	MTTP	AKT1
NEK1	PLTP	PLA2G1B
LRRK2	G6PC1	PLG
PDPK1	PPARA	INSR
TYMS	LPA	CCND1
APP	NPHS2	BRAF
PIK3CD	COG2	NFKB1
PIK3CB	ANGPTL3	GSR
PIK3CA	GHR	ACLY
DUSP3	ADIPOQ	FDFT1
ERN1	SCARB1	MAOB
PTGS2	ALB	NOS2
DRD5	PON1	PPARA
NOX4	SLC37A4	IL2
AKR1B1	LDLR-AS1	MGAM
CDK5R1	ANGPTL4	SLC6A2
XDH	GCK	F10
MAOA	LIPE	PON1
FLT3	NPHS1	IGFBP3
CA2	C3	IGFBP1
CCNB3	SLC17A5	HSP90B1
ALOX5	PPARG	TNF
ADORA1	CRP	HK1
CA7	APOC1	GAA
GLO1	LIPA	ADA
SYK	FABP2	CYP11B1
GSK3B	EPHX2	CYP11B2
PARP1	ADRB3	ABCC9
TTR	MIR6886	KCNJ11
MMP9	ACE	HMOX1
CA12	CYP7A1	PPARG
MMP2	VLDLR	BRD2
CA4	LRP1	BCHE
MMP12	WT1	PLA2G7
CD38	SERPINE1	GUSB
CYP1B1	LEP	MMP1
ABCG2	TXNIP	PCSK7
AKR1B10	CBS	CYP2C9
TNKS2	LEPR	MB
TNKS	SMARCA4	RNASEH1
TOP1	UBR1	SNCA
ARG1	LOC108491825	SLC22A12
PTPRS	SREBF2	FLT1
ABCC1	AGL	CYP1A1
HSD17B1	GAA	VCP
ACHE	SLCO1B1	MMP14
CDK6	C5AR2	MME
ABCB1	DOCK6	PYGM
HSD17B2	PLCE1	HMGCR
ESR2	TRIB1	ITGAL
ADORA2A	GPT	CREBBP
CSNK2A1	PHKA2	HCAR2
ALOX15	ACTN4	SELE
ALOX12	STAP1	SELP
ESR1	RXRG	CPT1A
CFTR	ADD1	HSP90AA1
AMY1A	PIK3C2A	FBP1
GRK6	ANGPTL8	MALT1
CA1	FADS3	CCR5
CA9	LIPG	CALM1
TERT	AXDND1	TLR4
CDK1	INSR	FTO
TYR	ITIH4	HSD11B1
AHR	PPP1R17	NR3C2
ESRRA	DGAT2	PPARD
GPR35	GCKR	NR1H3
AVPR2	G6PC3	SHBG
IGF1R	DAAM2	SREBF2
EGFR	PC	NPC1L1
F2	SI	SLC6A4
AURKB	LPXN	EPHX2
MPO	SREBF1	EDNRA
PIK3R1	G6PD	SLCO1B1
DAPK1	LAMB2	SORT1
PYGL	TBC1D8B	HDAC2
SRC	COQ8B	SLC22A6
PTK2	ASS1	XIAP
KDR	INF2	CES1
MMP13	PGM1	CXCL8
MMP3	DGKE	FABP1
CA3	NUP107	CTSA
PLK1	CRB2	MAP2K1
CA6	MT-TP	FABP4
PKN1	PHKG2	FABP2
CA14	AMPD1	NR1H4
MET	PYGM	G6PD
NEK2	LAMA5	PGK1
CXCR1	GYS2	STS
CAMK2B	SGPL1	SLC9A1
ALK	LOC129929773	ICAM1
AKT1	GYS1	VCAM1
NEK6	MYO1E	ERBB2
PLA2G1B	NPC1L1	PRF1
CA5A	PHKB	RELA
BACE1	SEL1L	SLC16A1
AXL	CD2AP	NR3C1
NUAK1	PYGL	SCD
AKR1C2	USF2	RXRG
AKR1C1	ALG1	RXRA
AKR1C3	MTHFR	CTNNB1
AKR1C4	NPHP1	CYP3A4
CA13	SAR1B	KCNH2
AKR1A1	SLC2A2	CFD
PFKFB3	ARHGDIA	ZAP70
PLG	PTPRO	CX3CR1
KDM4E	EMP2	MAPK14
AR	MAGI2	NOS3
MAPT	NUP133	DNMT1
TOP2A	NUP160	STAT1
INSR	NUP93	RPS6KA1
MYLK	NUP205	KDM1A
PIK3CG	NUP85	AGTR1
APEX1	NR3C1	BTK
DAO	KIRREL1	IL6
CA5B	CRABP2	LIPA
ALDH5A1	SMARCAL1	PRKCD
ABAT	LMNA	EIF2AK3
CCND1	TTC21B
PDGFRB	PRKAG2
FLT4	IL6
PLK4	COL4A3
TEK	KANK2
MAP3K8	NOS3
BRAF	TNF
EPHB4	SOAT1
HSPA1A	GBE1
FGR	PHKA1
LYN	APOC4
NFKB1	ADRA2A
GSR	VEGFA
CYP1A2	LAMP2
COMT	CFH
EGLN1	NOS1AP
ACLY	PLA2G7
CHRNA7	CCL2
FDFT1	KIRREL2
OPRD1	FAT1
ADORA3	TTC21B-AS1
KIT	PCSK1
OPRM1	ENO3
MAOB	PGAM2
ST6GAL1	AVIL
CBR1	COQ2
LCK	ALMS1
NOS2	XPO5
PLA2G2A	ARHGAP24
NAE1	CYP3A4
MCL1	MIR7-3HG
PPARA	NR1H4
MIF	FBP1
ALDH2	CYP27A1
IL2	FN1
TBXAS1	CALM1
MGAM	CALM2
HTR2A	APOL1
HTR2C	LMX1B
ESRRB	GLA
SLC6A2	PODXL
TLR9	SELE
HSP90AB1	COL4A5
KISS1R	COL4A4
F10	IRS1
PON1	SLC2A1
PTGS1	SCARB2
WEE1	CP
IGFBP6	PFKM
IGFBP4	ALDOB
IGFBP5	PGM3
IGFBP2	SLC2A10
IGFBP3	ZMPSTE24
IGFBP1	SELP
HSP90B1	IGF1
GCGR	F2
ADK	PNPLA2
GBA	ATHS
MANBA	FADS1
TNF	LDHA
HSPA8	HK1
HSPA5	ALDOA
DPP4	PGK1
MAPK1	GPI
HK2	PCK1
HK1	PKLR
PNP	TPI1
GRK1	GPT2
GAA	GYG1
ADA	TKT
GAPDH	AFG3L2
AHCY	LDHB
ATP12A	PRKAG3
RPS6KA5	PTF1A
PDCD4	RNF125
TAS2R31	DMXL2
PPP2CA	LOC126807255
PGR	GNB3
CYP11B1	TRPC6
CYP11B2	ITGA3
CDC25A	PAX2
CDC25B	ANLN
IARS	WDR73
PTPN11	SMPD1
CYP51A1	KL
TTL	TF
ABCC9	ABCB1
KCNJ11	SYNPO
HMOX1	CERNA3
PPARG	THBD
AOC3	CCL5
PPP1CC	TTR
F2RL1	KANK4
PRKCA	OLR1
BRD4	CD36
BRD2	SLC7A7
PSEN2	DYNC2LI1
ATP1A1	LMNB2
MGLL	LEPQTL1
PDE10A	AGT
RASGRP3	MGAM
CASP1	LRP2
ODC1	FAS
BCHE	HNF4A
MPG	PMM2
PLA2G7	NXF5
GUSB	DGAT1
NQO1	CLCN5
RET	VTN
MMP1	COQ6
ADAM17	GALNS
MMP7	CREB3L3
MMP8	PNLIP
PCSK7	SCD
CYP2C9	GBA1
DNM1	NR1H2
PPIA	PPARD
IDO1	SOD1
SLC29A1	WNK4
ADORA2B	PLCE1-AS1
BMP1	ESR1
HSD17B3	ABCG1
MB	CPS1
RNASEH1	SLC25A15
NQO2	NAGS
QDPR	MTR
PTK2B	SOAT2
SNCA	NR1H3
METAP2	MIR30C1
KCNA3	CTNS
SLC22A12	CPT2
IKBKB	MB
NTRK2	LIPI
BCL2	CKM
LIMK1	MAFB
ELANE	MYLIP
TDP1	DOCK7
CISD1	VWF
FNTA	ACAT1
FLT1	AGTR2
PDGFRA	PCDH15
GRK2	NOC3L
CYP1A1	RYR1
PTGDR2	WFS1
VCP	EGFR
P2RX3	AGER
MMP14	CPT1B
MME	ESR2
PYGM	CD59
ACE	MMP9
AMPD3	HP
ANPEP	LRP6
LTA4H	PLAT
ECE1	PRMT7
HMGCR	G6PC2
REN	AGXT
ITGAL	OCRL
KDM4A	RPL36A-HNRNPH2
CREBBP	PAOD1
HCAR2	F5
CAMKK2	CAT
FOLH1	ACADM
MMP16	CLU
KDM3A	IFIH1
KDM5B	PDSS2
KDM4D	GUSB
KDM4C	GALNT2
SELE	GPC5
SELP	GGA3
BCL2A1	NUP37
CPT1A	MAGI2-AS3
HSP90AA1	LOC126805884
ITGB1	TMEM43
SLC5A2	CSF3
PFKFB4	BDNF-AS
FBP1	GGT1
CYP2A6	SERPINC1
KIF11	TMEM70
CCR1	ABCB11
CCR8	CYP2D6
MALT1	FAH
CCR5	VCAM1
CAPN1	PDX1
PTPN1	NPC1
CALM1	EDN1
TLR4	MYH9
KDM6B	CES1
FTO	CKB
HSD11B1	CKMT2
TPMT	CKMT1B
TRPA1	ACAD9
NR3C2	CCR5
PPARD	CUBN
CDC25C	KCNJ11
HSD11B2	SCAP
NR1H3	TLR4
SHBG	SORT1
SREBF2	FDFT1
NPC1L1	APOC4-APOC2
CYP17A1	UCP1
RORC	OTC
SLC6A4	CD55
CHRM2	GCG
CYP2C19	PLPBP
NR1I3	HNF1A
RORA	RUNX2
SERPINA6	NEIL1
ICMT	SLC25A40
EPHX2	RGS2
MAP3K14	ASGR1
UGT2B7	MIR33B
TYK2	GATM
NPY5R	PDIA2
PTGER2	GPD1
FABP4	RXRA
FABP3	ANXA5
FABP5	MTRR
FFAR1	F9
FABP2	CHKA
VDR	HADHA
NR1H4	ACADVL
POLB	ETFB
GPBAR1	ETFDH
SLC22A6	SMN1
G6PD	SPP1
GABBR1	ADRB2
KDM2A	RBP4
KDM5C	DPH3
PTGFR	GAS6
GABRA2	CD79A
PHF8	RPE65
CDC45	ACP5
CPA3	CLASRP
HAO1	ST3GAL4
CACNA2D1	IGFBP3
KMO	CFHR1
GSTK1	TSFM
FDPS	BLK
EGLN3	ITGB4
GRM5	ATIC
PTGES	STS
EDNRB	APPL1
EDNRA	HNF1B
PTPRC	NEUROD1
PTAFR	TBC1D4
MAPK9	KANK1
CNR2	SLC22A8
ADH1B	PAX4
ADH1C	IL36G
HDAC5	FAN1
HDAC7	GAPVD1
HDAC4	NUMBL
HDAC9	ARHGEF17
ADH1A	ADGRE1
CTSK	ANKFY1
HDAC6	KLF11
TGM2	RFX6
TAAR1	MFF-DT
TPO	LOC107982234
HDAC2	LOC112997540
RGS4	LOC112272600
MCHR1	FGA
CDK4	USH2A
AURKA	MIR146A
PRKCE	REN
PGK1	MIR21
CLK4	CPT1A
CLK1	CXCL12
CLK2	TLR2
DYRK1B	APC
DHFR	AKR1B1
P2RX7	IL1B
XBP1	ITLN1
ACVRL1	TRA-TGC7-1
CCNE2	ZNF558
SLC1A3	ADM
CDK7	ILF3
CDK9	HMGA1
FAAH	CHIT1
MKNK1	IL10
MTOR	MPO
STS	CD40LG
TBK1	IL2
RAF1	BCS1L
SLC9A1	FOXRED1
SCN9A	SERPINF1
HRH3	IL1A
ICAM1	IL18
VCAM1	HAX1
DCK	PON2
ERBB2	ADA
MAPKAPK2	ALDH16A1
MAPK10	APOA1-AS
SCN4A	SQSTM1
QPCT	NPPB
CCNC	AGPAT2
CLK3	HAMP
PRF1	F7
NFE2L2	CYP3A5
STAT3	BBS1
TUBB1	BBS10
RELA	IL23A
FYN	F3
SLC16A1	AGTR1
TUBB3	CRTC2
CPA1	MIR145
BAD	XDH
PRSS1	HSPB1
PLAU	SGCB
HDAC3	SMN2
SRD5A2	BLOC1S3
PRKCH	KSR2
LTB4R	LOC106627981
NR3C1	SLC22A12
FABP1	FGF21
MAPK3	CELSR2
SCD	LOC126862855
PTPN6	SURF1
OAT	GNE
PTPN2	MGP
GABRR1	NAMPT
CES2	PRKG1
PREP	BSCL2
PTGIR	CTSD
POLA1	FGF23
RARG	SPATA31H1
RXRG	WRN
RARB	MIR122
RARA	HADHB
RXRA	TIMP2
AMPD2	FASN
CTNNB1	EEA1
IMPDH2	SHBG
PIM2	FGB
CYP3A4	MPDZ
MTNR1A	HDLBP
MTNR1B	LAMC3
IRAK4	MIPEP
PDE2A	RERE
NTRK1	NEK3
KCNH2	SLC35C1
PRKD1	KPTN
ABL1	SPCS3
SORD	MIR3916
DYRK1A	MIR4763
PAK4	NPPA
PDE4B	MMP3
GSK3A	RETN
KCNK3	TRIM32
ITGB7	BBS4
MERTK	CEP290
PDE5A	BBS2
PDE7A	BBS9
PRMT3	MKS1
CFD	SDCCAG8
CXCR2	ARL6
BRD3	TTC8
ZAP70	MKKS
KARS	BBS5
GABRB3	BBS7
RPS6KB1	BBS12
CX3CR1	PYGB
HTR6	PHKG1
BDKRB1	GYG2
DYRK2	SLPI
ASAH1	DEFA1
TRPM8	ADRB1
CASP8	CDKN2B
ADCY1	KCNH2
ROCK2	MYBPC3
PRKDC	NPC2
ROCK1	ELP1
HCK	MIR30C2
TAS1R3	LRAT
CTRC	RMRP
TRPV1	ACAT2
FKBP1A	KCNJ1
MAPK14	CYP11B1
NOS1	GLB1
NOS3	NAGLU
SRD5A1	MPV17
KCNA5	PRF1
NAT1	RAB27A
SQLE	MYO5A
KCNMA1	STXBP2
ALPG	UNC13D
PLAA	STX11
ALPL	LYST
THRA	PLIN1
THRB	CDH5
BCL2L1	IL21
MELK	LRP8
CHEK2	FABP4
HSD17B14	IFT27
PDK1	IFT74
GLI2	CEP19
GLI1	SLC34A2
CTSL	TRIM21
RIPK2	FLT1
HDAC1	SOD2
CDK8	AFP
PTPsigma	TFDP2
MAP2K2	NNMT
MAP2K1	FABP12
MAP4K4	MIR370
TRAP1	ALPP
PRKCZ	CX3CR1
GRM2	FABP1
HPGDS	APOH
EPHA2	SULT1A3
EPHB2	MLXIPL
EPHA5	ACHE
EPHA4	SCN5A
EPHA8	SLC22A5
EPHA7	ETFA
EPHB3	HMGCL
EPHA3	ATP8B1
EPHB1	DNM2
EPHA1	FASLG
YWHAG	PPARGC1A
DNMT1	CTNNB1
PGD	PTH
ST3GAL3	ELOVL5
FUT7	PAK5
FUT4	LPGAT1
STAT1	MIR155
KLK1	KCNQ1
KLK2	SH2B1
CSNK1G1	SLC25A13
RPS6KA1	ZAP70
CCND3	FOXP3
GRM4	MEFV
EIF2AK2	IFT172
ASF1A	LZTFL1
KDM1A	WDPCP
RPS6KB2	CFAP418
ATP4B	BBIP1
GRB7	TJP1
KDM7A	FARS2
PTGDR	MRPS22
AGTR1	MIR192
TBXA2R	MIR1915
PTGER3	FOXO1
MDM2	BMP2
FGFR1	ORM1
CTSA	PIK3C2G
CCKBR	ALAS1
BTK	RNASEH1
SGK1	MGAT1
CES1	PGR-AS1
CHRM1	EGF
CTSS	ACTN2
CTSB	TIMP1
DHODH	ABHD5
CTSC	IFNG
GABRA1	ERBB2
GPR139	NFKB1
FAP	HSP90AA1
P4HTM	F11R
CASP3	APOF
KMT5A	MIR223
IL6	POMC
GLUL	B2M
EPAS1	PPBP
KCNE1	F8
VAV1	SPINK1
TRPV4	NLRP3
ADRA2C	FGFR4
TRPV3	TNFRSF1A
HTR4	CYP1A1
LIPA	CSF2
PRKCD	ABCB7
UTS2R	CLOCK
EIF2AK3	GJA8
SHH	MANF
SORT1	MIR24-1
SLCO1B1	ICAM1
XIAP	CFTR
CXCL8	HMOX1
	GNMT
	HLA-DRB1
	AHDC1
	MC4R
	ZPR1
	TIMD4
	CD40
	MIR34C
	MME
	SNORD15A
	CYBA
	STAR
	OXA1L
	ARG1
	TNNT2
	SOD2-OT1
	MAN1B1
	SHMT2
	XYLT1
	CRADD
	UGP2
	HAS2
	EPM2A
	GJC2
	NHLRC1
	PGM2
	SLC35A1
	MGAT4C
	AMY2A
	GALNTL5
	YY1AP1
	ANO9
	BCAS3
	MIOX
	UPK2
	ZC3HC1
	CPXM1
	STBD1
	C2orf69
	PPP1R3D
	GGN
	DIRAS3
	OR4K1
	PPDPF
	PPP1R3E
	TIGD4
	HARBI1
	OR4C11
	OR4N2
	FNDC11
	OR4P4
	OR4C6
	OR4K2
	OR4K5
	OR4S2
	UBL4B
	POTEG
	OR4Q3
	POTEM
	PPIAL4A
	PPIAL4G
	OR11H1
	OR11H12
	GFY
	PPIAL4C
	ALG1L1P
	PPIAL4E
	B3GALT9
	LOC112694756
	LINC00226
	SNORD29
	ATP7B
	SLC25A20
	IVD
	ADAMTS2
	STAT1
	PIK3CB
	VEGFB
	BMAL1
	CCL3
	CXCL2
	LSR
	INSIG1
	FGL1
	MNDA
	MSBP2
	GK
	DCAF17
	ACLY
	CXCL8
	IGF2R
	IL2RA
	TFG
	VCF2
	IFNA1
	H19
	NOS2
	LTA
	MVK
	CFD
	MMAB
	CYP11A1
	C4A
	TNXB
	SKIC2
	SELENON
	BCHE
	AKT1
	MMACHC
	SAA1
	ADCY3
	ASL
	EMD
	MAP3K1
	ACAD8
	RXRB
	HLA-DQB1
	TAGLN
	HLA-DQA1
	RAB11B
	CMIP
	PSMB8
	PSMB9
	HNRNPUL2-BSCL2
	HCAR2
	MYO1F
	IL1RN
	PLG
	ADAMTS13
	BTK
	VCP
	DES
	FUCA1
	MYL2
	NF1
	PSAP
	TNNI3
	TPM1
	TTN
	ABCB4
	ARSA
	ARSB
	CTSA
	GALK1
	IDS
	MYH7
	PAH
	SGSH
	AGA
	ATP7A
	MYL3
	ACTC1
	IDUA
	NAGA
	ABCC9
	AP3B1
	CDH23
	FLNC
	RDH12
	BAG3
	CLN3
	MCOLN1
	MTM1
	MYO7A
	PKP2
	LHX3
	CSRP3
	RPGR
	RPGRIP1L
	SPRED1
	SUMF1
	TULP1
	AHI1
	AIPL1
	RPGRIP1
	DYNC2H1
	IFT140
	NPHP3
	SPG11
	HPS5
	BLOC1S6
	HPS3
	LCA5
	SPG21
	HPS6
	SPATA7
	TMEM231
	NKX2-6
	B9D1
	TECPR2
	FAM161A
	NR3C2
	SERPINF2
	NPY
	BDNF
	MSR1
	PLA2G1B
	SLC23A2
	ACACA
	SERPINA1
	MARS1
	CYP2C9
	SCNN1A
	MSH6
	ABCC6
	CLTC
	FLNB
	EPS15
	DAB2
	AP2B1
	CLTCL1
	CLINT1
	EPN2
	SEC24A
	EPN1
	EPN3
	SPIRE1
	SPIRE2
	ANKRA2
	PNPLA5
	NYNRIN
	LRP2BP
	MIR4802
	MIR5586
	LOC126862856
	ACSL3
	TGFB1
	HSD11B1
	KLK3
	PF4
	MIR320A
	MIR4668
	FOXC2
	INVS
	IFNA2
	DHTKD1
	XIAP
	SYNE2
	NPAP1
	CRAT
	ECHS1
	MYO5B
	GPX3
	ACACB
	MIR10A
	MIR126
	MIR210
	MIR19A
	ITGB3
	EPO
	TNFRSF11B
	BUD13
	LINC01370
	OSBPL10
	MIR143
	MIR204
	MIR214
	MIR34A
	MIR221
	MIR222
	MIR92A1
	MIR92A2
	CEL
	APOBEC1
	FMO3
	HBA1
	SNCA
	HADH
	ACADS
	SUCLA2
	AKR1D1
	ACADL
	DECR1
	HSD3B7
	GTPBP2
	GATA4
	IL2RG
	LIG4
	IL7R
	NR0B1
	CHD7
	DCLRE1C
	RAG1
	RAG2
	ZFPM2
	RELB
	NECTIN2
	HAVCR1
	SLC44A2
	ZNF224
	SIDT2
	ZNF45
	RNF214
	ZNF180
	ZNF155
	FBXO46
	ZNF230
	ZNF234
	ZNF225
	ZNF227
	ZNF284
	ZNF285
	HCG22
	APOC1P1
	TRIB1AL
	ENSG00000254851
	ENSG00000270679
	lnc-TRIB1-7
	HSALNG0068330
	PROP1
	BRAF
	SMAD4
	CD247
	FLNA
	PPIB
	ERCC2
	CFI
	FBN1
	LAMB3
	TGM1
	ATP6V1B1
	FRAS1
	CPLANE1
	GNAS
	JAG1
	CYP19A1
	KDM1A
	FHL1
	LMAN1
	MCFD2
	MYT1L
	YARS1
	TTPA
	CAVIN1
	CFHR3
	ARMC5
	CYP11B2
	SERPINA7
	SULF2
	LILRB5
	CFB
	GSN
	DKC1
	OSGEP
	NOP10
	TP53RK
	TPRKB
	WDR4
	LAGE3
	YRDC
	GON7
	NOTCH3
	OSBPL9
	SCAPER
	SCLT1
	ALOX5
	CD44
	TRC-GCA24-1
	HAVCR2
	NFATC4
	ACTN1
	ARAP3
	CAPZA1
	CAPZA2
	LIMA1
	TMEM11
	APPBP2
	EVL
	MT-ATP6
	TMSB15A
	TMSB15B
	ENPP1
	HCAR3
	GAL
	GP1BA
	SPTLC1
	FUS
	MLPH
	STX5
	VCPIP1
	OR8J1
	ATF6
	KNG1
	SLC12A3
	CCK
	OSBPL2
	DNMT1
	ERCC1
	HLA-B
	TM6SF2
	LINC01512
	DDIT3
	TFEB
	ATL1
	SMAD2
	LOX
	XK
	CELA2A
	GC
	SYNPO2
	BRCA1
	PAPPA
	GHRL
	CREBBP
	UGT1A1
	EIF2AK3
	GSR
	LCN2
	HPSE
	CXCL16
	IGHE
	PLA2G6
	FA2H
	PANK2
	ATP13A2
	COASY
	C19orf12
	SYNE1
	APP
	P4HB
	CD63
	MIR133B
	IL17A
	SLC2A4
	PTEN
	DNM1L
	COL4A1
	LPIN1
	NIN
	CNTF
	NCF2
	CIITA
	APLN
	PRPS1
	YWHAB
	DDB1
	ACSL5
	CUL4A
	CUL4B
	FBXO7
	VAC14
	MAN2A1
	TIMM8A
	TMLHE
	ADAMTS3
	PANK1
	PASK
	SNRPE
	SOX18
	WIPI1
	CCBE1
	DDHD1
	KMT2B
	PHIP
	AP4M1
	FAT4
	IRF2BPL
	RBM28
	RIN2
	WDR62
	DHRS2
	PANK4
	THAP1
	AGPAT3
	DCAF8
	PANK3
	SERAC1
	PRPS1L1
	ZNF276
	SMG5
	UTP4
	VEZF1
	CAMTA2
	CATSPERD
	CCDC33
	DUS3L
	LMF2
	PRSS55
	WDR70
	MROH7
	PRSS54
	FAM43A
	TLCD1
	CATSPERE
	PRSS37
	ZNF697
	CIMIP6
	ITGAL
	CD14
	RELA
	IL4
	IL13
	IL7
	CCL4
	IL2RB
	ACP1
	CST3
	TNFSF11
	COL3A1
	NCOA1
	MIR758
	C1QA
	GALC
	TSEN2
	VPS13B
	TMEM67
	LOC129930561
	CCND1
	WWOX
	CDKN2A
	MMP14
	F10
	WNK1
	CYP2C8
	F13A1
	HSP90B1
	PRL
	SLC10A1
	HPX
	MAPK14
	HLA-G
	GH1
	IGFBP1
	PECAM1
	TUG1
	RPS6KA1
	SLC9A1
	ALDH1A2
	PRMT1
	POU5F1
	MAP2K7
	ARID1A
	FUT2
	HLA-DRA
	BRD2
	HLA-C
	HLA-DPB1
	NAT2
	SFN
	TAP2
	DHX16
	GGPS1
	PCSK7
	POLR1C
	SLC22A2
	SLC22A3
	VASP
	CYP26A1
	FOSL2
	HGFAC
	MDC1
	MYOF
	SLC22A1
	BCL3
	ELAVL1
	MAP3K4
	MSH5
	NUDC
	OPRL1
	BCAM
	DDX39B
	DHX38
	HLA-DPA1
	HLA-DRB5
	HNRNPM
	NCR3
	RGS19
	TBCE
	TOMM40
	AIF1
	B3GALNT2
	BTNL2
	CERT1
	CSGALNACT1
	FKBP6
	HLA-DMB
	LTB
	MAP3K6
	MICB
	PAFAH1B2
	PIGV
	PPM1G
	PRPF6
	RBKS
	SNRNP70
	TOMM20
	USP24
	HLA-DMA
	MICA
	NFKBIE
	ABHD16A
	AFF1
	AGPAT1
	CBLC
	HLA-DQA2
	LSM2
	PPP1R10
	PPT2
	TBL2
	WTAP
	ARID4B
	ATF6B
	BABAM2
	HMGN2
	PLB1
	TMED1
	XAB2
	IRF2BP2
	MPP3
	PSRC1
	QTRT1
	TMEM63B
	ATP6V1G2
	DNAJC30
	GRWD1
	HLA-DOA
	HLA-DQB2
	IZUMO1
	MAS1
	MKLN1
	RASIP1
	TMEM222
	VPS52
	ATG4C
	BUD23
	ELAPOR1
	LST1
	NFKBIL1
	POM121
	SUGP2
	TCEA2
	ZGPAT
	ATXN7L2
	CEP85
	COBLL1
	STRIP1
	SYMPK
	TCF19
	UBXN2B
	ZNF318
	A1CF
	CILP2
	HLA-DOB
	KDF1
	TATDN1
	TJAP1
	ZDHHC18
	ZNF317
	ZNF699
	GEMIN7
	GMEB2
	GPSM3
	INTS10
	KLF14
	NRM
	PBX4
	POLR1G
	ANKRD55
	EGFL8
	LIME1
	MAD2L1BP
	METTL27
	NYAP2
	PCMTD2
	VPS37D
	GPATCH3
	KLHDC10
	PSORS1C1
	QPCTL
	SPC24
	ZNF226
	MINDY2
	PRPF38B
	PSORS1C2
	ZBTB12
	ZNF112
	ZNF512
	CCDC121
	GPN2
	MAMSTR
	NTN5
	TRNP1
	ZNF222
	ZNF235
	ZNF593
	ZNF627
	SAPCD1
	ZNF283
	ZNF296
	ZNF404
	ASAH2B
	LY6G5B
	MARCHF2
	ZNF414
	PRR3
	ZNF229
	ZNF441
	ZNF559
	ZNF823
	C6orf47
	CCDC159
	CFAP97D1
	TMEM255B
	TMEM61
	ZNF221
	ZNF223
	FAM110D
	NSUN5P2
	ZNF844
	C19orf38
	TDRD15
	ZNF491
	MIR590
	C20orf204
	HCG27
	LINC-PINT
	STAG3L3
	AIRN
	PSORS1C3
	C5orf67
	CYP21A1P
	GAS6-AS1
	HCG23
	CEACAM16-AS1
	DM1-AS
	HCG18
	POM121B
	GTF2IRD2P1
	HLA-DRB6
	LINC00184
	HLA-DQB1-AS1
	LINC01132
	LINC01948
	LIPC-AS1
	DHDDS-AS1
	RAB11B-AS1
	LNCATV
	NOP53-AS1
	TSBP1-AS1
	FOSL2-AS1
	HNRNPA1P10
	LINC01739
	MARK2P9
	MINDY2-DT
	MIR8085
	RPL17P9
	ACTG1P20
	CATSPER2P1
	COA6-AS1
	LINC00513
	LINC02151
	LINC02537
	LNC-RHL1
	LOC100505715
	LOC124900421
	MICA-AS1
	MIR5702
	OSTCP2
	RPL17P7
	UQCRHP1
	ENSG00000226698
	ENSG00000227938
	ENSG00000235070
	ENSG00000236823
	ENSG00000260063
	LOC105379311
	MIR6813
	RPL3P2
	RPS27P19
	SNORD3P1
	ZNF45-AS1
	ENSG00000199332
	ENSG00000228830
	ENSG00000258634
	ENSG00000259605
	ENSG00000267114
	ENSG00000267282
	ENSG00000272501
	LINC02702
	LOC101928728
	NPM1P39
	RPL18AP13
	RPL7P8
	RPS21P1
	SNRPGP7
	ZNF887P
	ENSG00000234553
	ENSG00000269148
	ENSG00000271522
	ENSG00000282097
	LOC105375070
	RNU6-850P
	RPL30P9
	ENSG00000271581
	ENSG00000274080
	ENSG00000285997
	ENSG00000288773
	GSTA12P
	LINC02850
	LOC100505736
	RPL15P15
	USP8P1
	ENSG00000229836
	ENSG00000254678
	ENSG00000290006
	LOC124900417
	LOC124904542
	NIP7P1
	lnc-CEACAM20-2
	lnc-HLA-C-2
	lnc-IRF2BP2-2
	lnc-MYBPHL-1
	lnc-PIGV-3
	ENSG00000280087
	HSALNG0001920
	NUTF2P8
	lnc-ALDH1A2-9
	lnc-ANGPTL4-2
	lnc-BCL3-5
	lnc-LKAAEAR1-2
	lnc-RAB11B-3
	lnc-SIDT2-2
	lnc-SPC24-1
	piR-52364
	ENSG00000288813
	ENSG00000298396
	ENSG00000299849
	ENSG00000302962
	ENSG00000302986
	ENSG00000303379
	ENSG00000307752
	HSALNG0003815
	HSALNG0011363
	HSALNG0011627
	HSALNG0049249
	HSALNG0050233
	HSALNG0050234
	HSALNG0099628
	HSALNG0123965
	HSALNG0126491
	HSALNG0126899
	HSALNG0126902
	HSALNG0131723
	LOC105376888
	LOC124903220
	LOC124904556
	NONHSAG001562.2
	NONHSAG026010.2
	lnc-HLA-DRB1-8
	lnc-KANK3-3
	lnc-LKAAEAR1-1
	lnc-MAFB-8
	lnc-POU5F1-3
	lnc-TM6SF2-1
	lnc-ZNF296-6
	piR-38512-004
	piR-40121
	piR-43107-137
	piR-45940
	piR-47675-007
	piR-48456
	piR-60246-059
	ENSG00000298460
	ENSG00000309733
	HSALNG0022692
	HSALNG0049427
	HSALNG0049428
	HSALNG0087412
	HSALNG0099627
	HSALNG0106230
	HSALNG0123961
	HSALNG0123964
	HSALNG0123986
	HSALNG0130111
	HSALNG0130112
	HSALNG0130117
	LOC107987166
	lnc-MAP3K1-6
	lnc-MEST-5
	lnc-MUC22-1
	lnc-RBKS-6
	lnc-SLC22A1-2
	lnc-SLC22A1-3
	lnc-TBL2-1
	piR-34822-153
	piR-38580-042
	piR-43325-080
	piR-50444-498
	piR-56133-114
	ENSG00000297540
	HSALNG0061382
	LOC105375508
	LOC110121285
	lnc-ANGPTL3-2
	LOC102725159
	LOC107986920
	LRP5
	PRKAA2
	NR1I2
	UCP3
	DUSP2
	CAV1
	PWAR1
	SLC27A1
	MAP2K1
	JAK3
	DSP
	ITGB2
	JUP
	KCNJ5
	GFPT1
	LIFR
	MALT1
	ABCC8
	NEU1
	HELLS
	LAMA2
	SOS2
	CYP21A2
	ELN
	NDUFS4
	CALM3
	GPD1L
	PTK2
	AVP
	APTX
	COQ7
	COQ8A
	IQGAP1
	CDK20
	PLA2R1
	ZHX2
	TNS2
	ABCC2
	NEDD4
	FTO
	CLEC4A
	BCYRN1
	PRKCD
	TP53
	MMP1
	ITGA4
	ITGAM
	ATF3
	DPAGT1
	MIR211
	SCARNA5
	PLCG2
	NFKBIA
	EDNRA
	BMP6
	CGA
	CPB2
	LGALS3
	PLAUR
	SLC10A2
	IFI27
	SAA4
	CENPI
	MIR16-1
	MIR193A
	LINC02605
	HYPLIP1
	LIPD
	HDLCQ11
	QPRT
	SLCO2B1
	SLC16A1
	SLC5A8
	SLC16A3
	CYP2E1
	SLC6A2
	SLC6A3
	MAOA
	MAOB
	SLC6A4
	SLCO1A2
	SLC22A6
	SLC22A11
	ABCG2
	SLC22A7
	SLCO1B3
	HDAC2
