# Supplementary material for: Unraveling the Mechanisms of Biebersteinia heterostemon in Improving Hyperlipidemia: A Network Pharmacology, Molecular Docking, and In Vitro Validation in HepG2 Cells
Source: Plants (Basel). 2025 Nov 19;14(22):3535. doi: 10.3390/plants14223535 (PMC12656387; doi:10.3390/plants14223535)
Supplement: Supplementary file 1 [file plants-14-03535-s001.zip › Table S6.xlsx]

## Sheet: Sheet1
Table S6 Attribute values of the common targets PPI network
Common targets	Degree	Betweenness	Closeness
TNF	103	2158.37	0.772973
IL6	103	1919.52	0.772973
AKT1	94	1619.33	0.740933
PPARG	81	1448.58	0.690821
EGFR	67	726.306	0.647059
NFKB1	67	346.514	0.644144
ESR1	66	506.023	0.641256
CTNNB1	62	562.284	0.629956
HSP90AA1	60	445.147	0.627193
MMP9	58	207.21	0.619048
TLR4	57	228.589	0.613734
CXCL8	55	163.826	0.603376
PPARA	54	522.68	0.611111
ICAM1	51	137.54	0.593361
IL2	51	171.998	0.588477
ACE	50	265.176	0.595833
STAT1	47	113.853	0.574297
ERBB2	47	180.083	0.590909
CCND1	46	168.386	0.586066
HMGCR	45	447.781	0.583673
APP	43	167.08	0.574297
HMOX1	43	85.4624	0.576613
CYP3A4	43	587.63	0.583673
NR3C1	43	207.987	0.581301
VCAM1	41	55.8708	0.569721
MPO	41	217.757	0.565217
RELA	40	127.23	0.56746
NOS3	40	93.0691	0.56746
REN	40	264.167	0.56746
CREBBP	38	142.608	0.558594
XDH	38	265.738	0.56746
MAPK14	35	63.3823	0.55
SELE	33	111.554	0.541667
CYP1A1	32	149.034	0.55642
PPARD	31	64.6711	0.539623
PLG	31	98.3094	0.537594
NR1H4	31	172.447	0.552124
BRAF	29	54.3109	0.545802
NOS2	28	25.2741	0.537594
ABCB1	28	325.771	0.547893
RXRA	27	60.6911	0.525735
ESR2	27	154.99	0.537594
FLT1	27	47.609	0.527675
CCR5	27	30.6292	0.518116
PTK2	26	29.029	0.518116
G6PD	26	156.334	0.539623
F2	26	73.2439	0.52
SELP	26	29.9339	0.521898
MMP3	25	15.9504	0.52381
F3	25	21.8683	0.518116
MMP1	25	9.74358	0.518116
ABCG2	25	305.075	0.541667
CYP2C9	25	157.066	0.518116
IGFBP3	24	38.4773	0.521898
SNCA	24	139.658	0.516246
ARG1	23	7.28216	0.52
MAP2K1	23	11.1747	0.521898
AGTR1	23	51.6987	0.516246
MAOA	23	100.248	0.527675
XIAP	23	39.86	0.521898
PON1	23	64.2583	0.52963
DNMT1	22	55.4594	0.52
HDAC2	21	35.45	0.516246
CX3CR1	21	6.56444	0.501754
HSP90B1	21	28.1051	0.518116
ZAP70	21	16.5548	0.5
PRKCD	21	27.5987	0.516246
ACLY	21	85.7185	0.507092
GSR	21	54.5439	0.52
AKR1B1	21	57.7888	0.527675
PRF1	20	6.68477	0.496528
MAOB	20	73.7625	0.516246
FABP1	19	36.7515	0.489726
CYP19A1	19	53.7889	0.52381
FABP4	19	31.44	0.514389
MME	19	13.389	0.507092
ACHE	19	29.4492	0.525735
MGAM	19	197.712	0.525735
BCHE	19	54.2644	0.508897
TTR	19	39.5091	0.52
JAK3	18	7.87133	0.503521
EIF2AK3	18	23.867	0.508897
BTK	18	17.2708	0.5
PGK1	18	344.274	0.488055
CPT1A	18	14.3472	0.512545
PIK3CB	17	10.289	0.478261
CALM1	17	45.214	0.488055
SCD	17	18.2079	0.508897
SREBF2	17	22.8829	0.510714
VCP	17	42.1623	0.5
NR3C2	17	30.8952	0.501754
CFTR	17	65.5707	0.518116
NR1H3	16	21.2144	0.498258
ITGAL	16	3.22104	0.478261
MMP14	16	1.1674	0.493103
MB	16	36.6571	0.514389
ALOX5	15	47.432	0.507092
INSR	15	87.1748	0.503521
IGFBP1	14	9.03679	0.498258
PYGM	14	81.8624	0.489726
EPHX2	14	21.9034	0.508897
PYGL	14	73.8234	0.489726
HSD11B1	13	40.2526	0.503521
MALT1	13	3.56622	0.483108
KDM1A	13	22.2302	0.484746
FDFT1	13	19.2433	0.452532
HK1	13	56.3763	0.483108
SLC6A4	13	23.5282	0.493103
SHBG	12	38.787	0.501754
SLC6A3	12	25.4558	0.478261
CYP11B2	11	8.96239	0.456869
EDNRA	11	6.33947	0.468852
STS	10	27.5865	0.462783
RXRG	10	5.61004	0.452532
GUSB	10	44.6767	0.491409
KCNJ11	10	79.6113	0.451104
CES1	10	298.263	0.452532
KCNH2	10	62.653	0.498258
SLCO1B1	10	24.3153	0.429429
RPS6KA1	9	7.5868	0.484746
PLA2G7	9	18.1703	0.462783
CYP11B1	9	3.97187	0.425595
FBP1	9	13.7802	0.43465
ADA	9	4.29599	0.476667
FABP2	8	6.48715	0.481482
SLC9A1	8	56.8275	0.455414
SLC22A6	8	26.6241	0.41092
NPC1L1	7	2.56324	0.442724
F10	7	1.70606	0.468852
HCAR2	6	42.7762	0.47351
BRD2	6	0.4331	0.415698
SLC6A2	5	5.40465	0.386487
SORT1	5	0	0.464286
PLA2G1B	5	3.36106	0.402817
SLC16A1	5	9.99285	0.377309
GAA	4	0	0.3575
CFD	4	0	0.46129
SLC22A12	4	2.04338	0.393939
ABCC9	4	3.95819	0.369509
LIPA	3	0.847709	0.425595
FTO	3	1.45648	0.419355
RNASEH1	1	0	0.328736
PCSK7	1	0	0.437309
CTSA	1	0	0.312227
