# Supplementary material for: Unraveling the Mechanisms of Biebersteinia heterostemon in Improving Hyperlipidemia: A Network Pharmacology, Molecular Docking, and In Vitro Validation in HepG2 Cells
Source: Plants (Basel). 2025 Nov 19;14(22):3535. doi: 10.3390/plants14223535 (PMC12656387; doi:10.3390/plants14223535)
Supplement: Supplementary file 1 [file plants-14-03535-s001.zip › Table S7.xlsx]

## Sheet: Sheet1
Table S7 GO functional annotation of common targets
Category	Term	Count	%	PValue	Genes	Fold Enrichment	FDR
GOTERM_BP_DIRECT	GO:0009410~response to xenobiotic stimulus	20	13.8889	3.70828e-14	HSP90AA1, HDAC2, CPT1A, ACE, ABCB1, MAOB, KCNJ11, STAT1, SLC6A2, LIPA, TNF, SLC6A3, RELA, SLC6A4, SLC22A12, CCND1, NPC1L1, CTNNB1, PPARG, SNCA	10.6831	7.84301e-11
GOTERM_BP_DIRECT	GO:0043066~negative regulation of apoptotic process	25	17.3611	4.11021e-13	HDAC2, XIAP, AKR1B1, MPO, TNF, MALT1, RELA, EGFR, HSP90B1, SLC9A1, ERBB2, RPS6KA1, AKT1, SNCA, NR1H4, ABCC9, BRAF, MMP9, IL2, PTK2, NFKB1, FABP1, IL6, CTNNB1, PPARD	6.61213	4.34655e-10
GOTERM_BP_DIRECT	GO:0032496~response to lipopolysaccharide	15	10.4167	1.85829e-12	HDAC2, ACE, VCAM1, MAOB, NOS2, NOS3, XIAP, SELE, MPO, SELP, CYP1A1, BTK, REN, TLR4, SNCA	14.5939	1.3101e-09
GOTERM_BP_DIRECT	GO:0001666~response to hypoxia	16	11.1111	3.56485e-12	CREBBP, CPT1A, ACE, VCAM1, NOS2, KCNJ11, ABCC9, TNF, SLC6A4, HSP90B1, MMP14, EDNRA, MB, CYP1A1, PPARA, ADA	12.2436	1.88492e-09
GOTERM_BP_DIRECT	GO:0071222~cellular response to lipopolysaccharide	15	10.4167	1.35232e-10	CX3CR1, CXCL8, NOS2, MMP3, NR1H4, NR1H3, MAPK14, TNF, MMP9, RELA, NFKB1, IL6, CCR5, TLR4, PPARD	10.6414	5.72031e-08
GOTERM_BP_DIRECT	GO:0010628~positive regulation of gene expression	21	14.5833	4.45358e-10	APP, MAP2K1, DNMT1, CXCL8, NOS3, EPHX2, EIF2AK3, BRAF, PIK3CB, MAPK14, F3, TNF, RELA, SLC6A4, IL6, ERBB2, AKT1, CTNNB1, PPARG, TLR4, PPARD	5.8495	1.56989e-07
GOTERM_BP_DIRECT	GO:0006006~glucose metabolic process	10	6.94444	8.82797e-10	G6PD, CPT1A, KCNJ11, GAA, AKT1, MAPK14, LIPA, TNF, HK1, PPARD	21.2828	2.66731e-07
GOTERM_BP_DIRECT	GO:0045429~positive regulation of nitric oxide biosynthetic process	9	6.25	1.61838e-09	APP, HSP90AA1, STAT1, INSR, AKT1, PIK3CB, ESR1, TNF, TLR4	26.0827	4.2786e-07
GOTERM_BP_DIRECT	GO:0006695~cholesterol biosynthetic process	8	5.55556	1.1938e-08	ACLY, G6PD, NPC1L1, HMGCR, LIPA, CFTR, CES1, FDFT1	27.9405	2.53212e-06
GOTERM_BP_DIRECT	GO:0019722~calcium-mediated signaling	11	7.63889	1.19722e-08	CX3CR1, APP, ZAP70, CXCL8, BTK, AGTR1, EIF2AK3, CCR5, SELE, TNF, ADA	13.0288	2.53212e-06
GOTERM_BP_DIRECT	GO:0008203~cholesterol metabolic process	10	6.94444	1.57974e-08	CYP2C9, APP, CYP11B2, NPC1L1, CYP11B1, PON1, CYP3A4, SREBF2, CES1, PPARD	15.4784	3.03742e-06
GOTERM_BP_DIRECT	GO:0045944~positive regulation of transcription by RNA polymerase II	29	20.1389	3.96678e-08	APP, HDAC2, KDM1A, PLA2G1B, NR3C1, TNF, RELA, EGFR, SLC9A1, RXRA, RPS6KA1, AKT1, RXRG, CREBBP, STAT1, NR1H4, NR1H3, MAPK14, ESR1, SREBF2, IL2, ESR2, NFKB1, IL6, CTNNB1, PPARG, PPARA, TLR4, PPARD	3.27808	6.99145e-06
GOTERM_BP_DIRECT	GO:0030518~nuclear receptor-mediated steroid hormone signaling pathway	7	4.86111	5.58606e-08	RXRA, PPARA, NR3C1, RXRG, ESR1, NR3C2, PPARD	32.8782	9.08809e-06
GOTERM_BP_DIRECT	GO:1902894~negative regulation of miRNA transcription	7	4.86111	6.94085e-08	APP, PPARG, PPARA, ESR1, TNF, RELA, PPARD	31.7823	1.04856e-05
GOTERM_BP_DIRECT	GO:0006954~inflammatory response	17	11.8056	1.09769e-07	CX3CR1, VCAM1, CXCL8, NOS2, NR1H4, ITGAL, SELE, TNF, RELA, NFKB1, HK1, SELP, IL6, AGTR1, AKT1, CCR5, TLR4	5.36011	1.54774e-05
GOTERM_BP_DIRECT	GO:0030307~positive regulation of cell growth	9	6.25	2.81043e-07	IGFBP1, MMP14, ERBB2, RPS6KA1, AKT1, F2, EGFR, IL2, SLC9A1	13.774	3.71503e-05
GOTERM_BP_DIRECT	GO:0001934~positive regulation of protein phosphorylation	10	6.94444	3.60328e-07	APP, CCND1, INSR, ERBB2, AKT1, F2, TNF, MMP9, PTK2, EGFR	10.8103	4.4829e-05
GOTERM_BP_DIRECT	GO:0010887~negative regulation of cholesterol storage	5	3.47222	8.58712e-07	NR1H3, PPARG, PPARA, CES1, PPARD	61.9135	9.20344e-05
GOTERM_BP_DIRECT	GO:0018108~peptidyl-tyrosine phosphorylation	7	4.86111	8.70302e-07	ZAP70, FLT1, INSR, ERBB2, BTK, PTK2, EGFR	21.1882	9.20344e-05
GOTERM_BP_DIRECT	GO:0033138~positive regulation of peptidyl-serine phosphorylation	7	4.86111	8.70302e-07	APP, IL6, AKT1, BRAF, TNF, EGFR, SNCA	21.1882	9.20344e-05
GOTERM_BP_DIRECT	GO:0050796~regulation of insulin secretion	7	4.86111	9.94875e-07	IL6, CPT1A, SLC16A1, KCNJ11, NOS2, ALOX5, TNF	20.7276	0.000100198
GOTERM_BP_DIRECT	GO:0045893~positive regulation of DNA-templated transcription	20	13.8889	1.09883e-06	KCNH2, MAP2K1, CREBBP, HDAC2, STAT1, INSR, NR1H4, NR1H3, ESR1, TNF, RELA, ESR2, NFKB1, IL6, RXRA, RPS6KA1, CTNNB1, PPARG, PPARA, PPARD	3.8154	0.000105637
GOTERM_BP_DIRECT	GO:0071356~cellular response to tumor necrosis factor	9	6.25	1.24713e-06	CX3CR1, VCAM1, FABP4, CXCL8, KCNJ11, AKT1, MAPK14, RELA, NFKB1	11.3508	0.000114681
GOTERM_BP_DIRECT	GO:0010875~positive regulation of cholesterol efflux	6	4.16667	1.64757e-06	RXRA, PON1, NR1H3, PPARG, NFKB1, CES1	29.1878	0.000142958
GOTERM_BP_DIRECT	GO:0000122~negative regulation of transcription by RNA polymerase II	23	15.9722	1.68981e-06	APP, CREBBP, DNMT1, HDAC2, KDM1A, STAT1, NR1H4, NR1H3, NR3C1, ESR1, TNF, SREBF2, RELA, ESR2, NFKB1, RXRA, CCND1, CTNNB1, PPARG, PPARA, FBP1, PPARD, SNCA	3.27017	0.000142958
GOTERM_BP_DIRECT	GO:0045471~response to ethanol	9	6.25	1.87947e-06	G6PD, CPT1A, VCAM1, MAOB, PPARA, TNF, RELA, SLC6A3, IL2	10.7534	0.000152531
GOTERM_BP_DIRECT	GO:0050728~negative regulation of inflammatory response	10	6.94444	1.9472e-06	ALOX5, PRKCD, NR1H4, NR1H3, PPARG, PPARA, ADA, NFKB1, IL2, PPARD	8.84479	0.000152531
GOTERM_BP_DIRECT	GO:0043410~positive regulation of MAPK cascade	11	7.63889	2.54878e-06	APP, IL6, MAP2K1, FLT1, PLA2G1B, INSR, IGFBP3, ERBB2, CTNNB1, TNF, EGFR	7.34465	0.000184356
GOTERM_BP_DIRECT	GO:0048771~tissue remodeling	5	3.47222	2.56078e-06	MMP14, CYP1A1, PLG, F2, LIPA	48.6464	0.000184356
GOTERM_BP_DIRECT	GO:0048661~positive regulation of smooth muscle cell proliferation	7	4.86111	2.61497e-06	IL6, STAT1, HMOX1, AKT1, TNF, TLR4, EGFR	17.6568	0.000184356
GOTERM_BP_DIRECT	GO:0046209~nitric oxide metabolic process	5	3.47222	3.47221e-06	HSP90AA1, NOS3, CYP1A1, AKT1, PPARA	45.4033	0.000235655
GOTERM_BP_DIRECT	GO:0006629~lipid metabolic process	12	8.33333	3.56547e-06	ACLY, G6PD, SLC16A1, CYP11B2, CYP11B1, AKR1B1, NR1H3, PPARG, CYP3A4, LIPA, SREBF2, PPARD	6.23862	0.000235655
GOTERM_BP_DIRECT	GO:1902895~positive regulation of miRNA transcription	7	4.86111	5.39147e-06	IL6, PPARG, NR3C1, TNF, SREBF2, RELA, EGFR	15.6306	0.000345544
GOTERM_BP_DIRECT	GO:0032869~cellular response to insulin stimulus	8	5.55556	5.69107e-06	SLC22A12, STAT1, PLA2G1B, INSR, AKT1, PPARG, FBP1, SLC9A1	11.5923	0.000354018
GOTERM_BP_DIRECT	GO:0032757~positive regulation of interleukin-8 production	7	4.86111	7.83085e-06	IL6, NOS2, PLA2G1B, TNF, F3, TLR4, RELA	14.6687	0.000473207
GOTERM_BP_DIRECT	GO:0032731~positive regulation of interleukin-1 beta production	7	4.86111	8.56263e-06	APP, IL6, TNF, TLR4, RELA, MALT1, HK1	14.4465	0.000503054
GOTERM_BP_DIRECT	GO:0007173~epidermal growth factor receptor signaling pathway	8	5.55556	1.0432e-05	FLT1, INSR, ERBB2, CTNNB1, AKT1, BRAF, PTK2, EGFR	10.5794	0.000596318
GOTERM_BP_DIRECT	GO:0009755~hormone-mediated signaling pathway	6	4.16667	1.16417e-05	RXRA, NR1H3, REN, PPARG, PPARA, PPARD	19.9331	0.000647952
GOTERM_BP_DIRECT	GO:0050901~leukocyte tethering or rolling	5	3.47222	1.19799e-05	SELP, CX3CR1, VCAM1, SELE, TNF	34.0524	0.00064968
GOTERM_BP_DIRECT	GO:0071466~cellular response to xenobiotic stimulus	7	4.86111	1.42058e-05	KCNH2, NOS2, BRAF, REN, ABCC9, FBP1, EGFR	13.2426	0.000751134
GOTERM_BP_DIRECT	GO:0010629~negative regulation of gene expression	12	8.33333	1.74323e-05	APP, DNMT1, ACE, CXCL8, NOS2, CTNNB1, AKT1, PPARG, ESR1, TNF, XDH, NFKB1	5.27264	0.000899253
GOTERM_BP_DIRECT	GO:0050729~positive regulation of inflammatory response	8	5.55556	1.80636e-05	APP, FABP4, AGTR1, TNF, PLA2G7, TLR4, IL2, SNCA	9.72927	0.00090963
GOTERM_BP_DIRECT	GO:0043406~positive regulation of MAP kinase activity	6	4.16667	1.85406e-05	FLT1, PLA2G1B, INSR, ERBB2, TNF, TLR4	18.1613	0.000911938
GOTERM_BP_DIRECT	GO:0051897~positive regulation of phosphatidylinositol 3-kinase/protein kinase B signal transduction	10	6.94444	1.91017e-05	SELP, CX3CR1, APP, FLT1, INSR, F2, TNF, PTK2, EGFR, PPARD	6.67695	0.000918182
GOTERM_BP_DIRECT	GO:0042127~regulation of cell population proliferation	9	6.25	2.00221e-05	FLT1, NOS2, STAT1, ERBB2, AGTR1, XIAP, BRAF, PTK2, EGFR	7.8082	0.000931959
GOTERM_BP_DIRECT	GO:0006631~fatty acid metabolic process	8	5.55556	2.02695e-05	FABP2, CPT1A, CYP1A1, PPARG, PPARA, LIPA, PPARD, SNCA	9.55858	0.000931959
GOTERM_BP_DIRECT	GO:0042593~glucose homeostasis	8	5.55556	2.39919e-05	IL6, SLC16A1, CYP11B1, ALOX5, INSR, AKT1, PPARG, PYGL	9.31349	0.00107963
GOTERM_BP_DIRECT	GO:0048009~insulin-like growth factor receptor signaling pathway	7	4.86111	2.79653e-05	MAP2K1, FLT1, INSR, ERBB2, EIF2AK3, AKT1, EGFR	11.7712	0.00123222
GOTERM_BP_DIRECT	GO:0071316~cellular response to nicotine	4	2.77778	3.08584e-05	KCNJ11, TNF, RELA, NFKB1	60.5377	0.00130531
GOTERM_BP_DIRECT	GO:0010883~regulation of lipid storage	4	2.77778	3.08584e-05	FTO, CPT1A, NR1H3, PPARA	60.5377	0.00130531
GOTERM_BP_DIRECT	GO:0032094~response to food	5	3.47222	5.58096e-05	G6PD, SLC16A1, CYP1A1, AKT1, MPO	23.4844	0.00226995
GOTERM_BP_DIRECT	GO:0048662~negative regulation of smooth muscle cell proliferation	5	3.47222	5.58096e-05	NOS3, IGFBP3, HMOX1, PPARG, PPARD	23.4844	0.00226995
GOTERM_BP_DIRECT	GO:0043627~response to estrogen	6	4.16667	5.92365e-05	MMP14, HSP90AA1, MME, ABCC9, PPARG, ESR1	14.3379	0.00234878
GOTERM_BP_DIRECT	GO:0071492~cellular response to UV-A	4	2.77778	5.99689e-05	MME, MMP1, MMP3, MMP9	49.5308	0.00234878
GOTERM_BP_DIRECT	GO:0007584~response to nutrient	6	4.16667	7.00047e-05	CPT1A, VCAM1, STAT1, PPARG, PPARA, SLC6A4	13.8518	0.002692
GOTERM_BP_DIRECT	GO:0097421~liver regeneration	5	3.47222	7.31041e-05	IL6, CPT1A, CCND1, TNF, EGFR	21.9693	0.00276098
GOTERM_BP_DIRECT	GO:0030522~intracellular receptor signaling pathway	5	3.47222	8.30764e-05	NR1H4, NR1H3, PPARG, PPARA, PPARD	21.2828	0.00302942
GOTERM_BP_DIRECT	GO:0007159~leukocyte cell-cell adhesion	5	3.47222	8.30764e-05	SELP, VCAM1, ITGAL, SELE, ICAM1	21.2828	0.00302942
GOTERM_BP_DIRECT	GO:0032755~positive regulation of interleukin-6 production	7	4.86111	0.000102381	APP, IL6, NOS2, BTK, TNF, TLR4, RELA	9.34773	0.0036701
GOTERM_BP_DIRECT	GO:1901224~positive regulation of non-canonical NF-kappaB signal transduction	6	4.16667	0.000128884	APP, VCP, TNF, TLR4, RELA, NR3C2	12.1979	0.00453849
GOTERM_BP_DIRECT	GO:0006694~steroid biosynthetic process	5	3.47222	0.000133043	CYP11B2, CYP11B1, CYP1A1, CYP19A1, FDFT1	18.918	0.00453849
GOTERM_BP_DIRECT	GO:0031663~lipopolysaccharide-mediated signaling pathway	5	3.47222	0.000133043	NOS3, AKT1, MAPK14, TLR4, MALT1	18.918	0.00453849
GOTERM_BP_DIRECT	GO:0001890~placenta development	5	3.47222	0.000148329	MME, PPARG, MAPK14, PTK2, ADA	18.4067	0.00497962
GOTERM_BP_DIRECT	GO:0070141~response to UV-A	3	2.08333	0.000157571	CCND1, AKT1, EGFR	136.21	0.00520723
GOTERM_BP_DIRECT	GO:0006508~proteolysis	15	10.4167	0.000165034	CTSA, CFD, APP, ACE, F10, MME, MMP1, MMP3, PLG, PCSK7, F2, MMP9, MALT1, MMP14, REN	3.32219	0.00536995
GOTERM_BP_DIRECT	GO:0051591~response to cAMP	5	3.47222	0.000182651	STAT1, BRAF, REN, RELA, SLC6A3	17.4628	0.00585315
GOTERM_BP_DIRECT	GO:0042632~cholesterol homeostasis	7	4.86111	0.000198011	FABP4, NPC1L1, EPHX2, NR1H4, NR1H3, SREBF2, CES1	8.29103	0.00608498
GOTERM_BP_DIRECT	GO:0015909~long-chain fatty acid transport	4	2.77778	0.000198158	FABP1, FABP2, FABP4, PPARG	34.0524	0.00608498
GOTERM_BP_DIRECT	GO:0007165~signal transduction	23	15.9722	0.000198517	IGFBP1, MAP2K1, CREBBP, CXCL8, PLA2G1B, STAT1, PRKCD, BRAF, PIK3CB, ITGAL, MAPK14, NR3C1, ESR1, EGFR, ESR2, NFKB1, NR3C2, EDNRA, ERBB2, RPS6KA1, AKT1, PPARG, TLR4	2.39513	0.00608498
GOTERM_BP_DIRECT	GO:0043491~phosphatidylinositol 3-kinase/protein kinase B signal transduction	6	4.16667	0.000206381	ERBB2, AKT1, PIK3CB, TNF, EGFR, PPARD	11.044	0.00623564
GOTERM_BP_DIRECT	GO:0006468~protein phosphorylation	10	6.94444	0.000229436	ZAP70, INSR, IGFBP3, ERBB2, RPS6KA1, PRKCD, BTK, EIF2AK3, AKT1, BRAF	4.83013	0.00683461
GOTERM_BP_DIRECT	GO:0008217~regulation of blood pressure	6	4.16667	0.00026424	EDNRA, ACE, NOS3, CYP11B1, REN, PPARG	10.4777	0.00776205
GOTERM_BP_DIRECT	GO:0000165~MAPK cascade	7	4.86111	0.000272864	MAP2K1, IGFBP3, CTNNB1, BRAF, ABCC9, CCR5, EGFR	7.81532	0.00779874
GOTERM_BP_DIRECT	GO:0006805~xenobiotic metabolic process	7	4.86111	0.000272864	CYP2C9, SLCO1B1, BCHE, ABCB1, CYP1A1, CYP3A4, ADA	7.81532	0.00779874
GOTERM_BP_DIRECT	GO:0045087~innate immune response	14	9.72222	0.000279414	CX3CR1, APP, ARG1, MMP3, NR1H4, MALT1, RELA, NFKB1, HK1, ZAP70, BTK, PPARG, JAK3, TLR4	3.3455	0.00784679
GOTERM_BP_DIRECT	GO:0033189~response to vitamin A	4	2.77778	0.000285675	CYP1A1, PPARG, LIPA, PPARD	30.2688	0.00784679
GOTERM_BP_DIRECT	GO:0016125~sterol metabolic process	4	2.77778	0.000285675	CYP11B2, CYP11B1, CYP19A1, LIPA	30.2688	0.00784679
GOTERM_BP_DIRECT	GO:0043123~positive regulation of canonical NF-kappaB signal transduction	9	6.25	0.000306446	CX3CR1, EDNRA, INSR, HMOX1, XIAP, TNF, TLR4, RELA, MALT1	5.284	0.0083094
GOTERM_BP_DIRECT	GO:0032722~positive regulation of chemokine production	5	3.47222	0.000319854	APP, IL6, HMOX1, TNF, TLR4	15.1344	0.00856317
GOTERM_BP_DIRECT	GO:0035994~response to muscle stretch	4	2.77778	0.000337432	MAPK14, RELA, NFKB1, SLC9A1	28.6757	0.00892086
GOTERM_BP_DIRECT	GO:0030324~lung development	6	4.16667	0.000373152	HSD11B1, MMP14, MME, NOS3, LIPA, EGFR	9.72927	0.00953287
GOTERM_BP_DIRECT	GO:0022617~extracellular matrix disassembly	5	3.47222	0.00037861	MMP14, MMP1, MMP3, PLG, MMP9	14.4904	0.00953287
GOTERM_BP_DIRECT	GO:0034097~response to cytokine	5	3.47222	0.00037861	SELP, STAT1, SELE, RELA, NFKB1	14.4904	0.00953287
GOTERM_BP_DIRECT	GO:1904646~cellular response to amyloid-beta	5	3.47222	0.00037861	APP, VCAM1, TNF, TLR4, ICAM1	14.4904	0.00953287
GOTERM_BP_DIRECT	GO:0048013~ephrin receptor signaling pathway	6	4.16667	0.000394174	FLT1, INSR, ERBB2, MMP9, PTK2, EGFR	9.61481	0.00971092
GOTERM_BP_DIRECT	GO:0015711~organic anion transport	4	2.77778	0.000394865	SLC22A12, SLCO1B1, SLC22A6, ABCG2	27.242	0.00971092
GOTERM_BP_DIRECT	GO:0007157~heterophilic cell-cell adhesion via plasma membrane cell adhesion molecules	5	3.47222	0.000444703	SELP, VCAM1, ITGAL, SELE, ICAM1	13.899	0.0108109
GOTERM_BP_DIRECT	GO:0016525~negative regulation of angiogenesis	7	4.86111	0.000451231	CX3CR1, STAT1, ALOX5, PGK1, CTNNB1, PPARG, RELA	7.11544	0.0108449
GOTERM_BP_DIRECT	GO:0042759~long-chain fatty acid biosynthetic process	4	2.77778	0.000458223	CYP2C9, ALOX5, CYP1A1, CYP3A4	25.9447	0.0108892
GOTERM_BP_DIRECT	GO:0042311~vasodilation	5	3.47222	0.000518635	NOS3, ABCC9, TNF, EGFR, PPARD	13.3539	0.0119594
GOTERM_BP_DIRECT	GO:0045923~positive regulation of fatty acid metabolic process	3	2.08333	0.000520219	PPARG, PPARA, PPARD	81.7259	0.0119594
GOTERM_BP_DIRECT	GO:0006700~C21-steroid hormone biosynthetic process	3	2.08333	0.000520219	CYP11B2, CYP11B1, AKR1B1	81.7259	0.0119594
GOTERM_BP_DIRECT	GO:0010467~gene expression	8	5.55556	0.000542334	APP, EDNRA, AKT1, ABCC9, PPARA, NR3C1, LIPA, TLR4	5.646	0.0123337
GOTERM_BP_DIRECT	GO:1900016~negative regulation of cytokine production involved in inflammatory response	5	3.47222	0.000600916	HMOX1, F2, PPARA, RELA, NFKB1	12.85	0.0135206
GOTERM_BP_DIRECT	GO:0035556~intracellular signal transduction	12	8.33333	0.000671635	ZAP70, CXCL8, PLA2G1B, ERBB2, RPS6KA1, PRKCD, BTK, HMOX1, AKT1, MAPK14, JAK3, RELA	3.4777	0.0149527
GOTERM_BP_DIRECT	GO:0006809~nitric oxide biosynthetic process	4	2.77778	0.000686255	NOS2, NOS3, AKT1, TLR4	22.7016	0.0149811
GOTERM_BP_DIRECT	GO:0043065~positive regulation of apoptotic process	10	6.94444	0.000687076	APP, IL6, ACE, IGFBP3, CTNNB1, PPARG, TNF, MMP9, SLC9A1, SNCA	4.15274	0.0149811
GOTERM_BP_DIRECT	GO:0010718~positive regulation of epithelial to mesenchymal transition	5	3.47222	0.00074111	IL6, HDAC2, KDM1A, CTNNB1, PTK2	12.1616	0.0159944
GOTERM_BP_DIRECT	GO:0006527~arginine catabolic process	3	2.08333	0.000776595	NOS2, NOS3, ARG1	68.1049	0.0162624
GOTERM_BP_DIRECT	GO:0051583~dopamine uptake involved in synaptic transmission	3	2.08333	0.000776595	SLC6A2, SLC6A3, SNCA	68.1049	0.0162624
GOTERM_BP_DIRECT	GO:0006706~steroid catabolic process	3	2.08333	0.000776595	HSD11B1, STS, CYP3A4	68.1049	0.0162624
GOTERM_BP_DIRECT	GO:0050727~regulation of inflammatory response	6	4.16667	0.000867346	ALOX5, AGTR1, XIAP, SELE, ESR1, RELA	8.09167	0.0179099
GOTERM_BP_DIRECT	GO:0051247~positive regulation of protein metabolic process	4	2.77778	0.000872206	APP, AGTR1, NR1H3, AKT1	20.9554	0.0179099
GOTERM_BP_DIRECT	GO:0046321~positive regulation of fatty acid oxidation	3	2.08333	0.00108203	PPARG, PPARA, PPARD	58.3756	0.0219209
GOTERM_BP_DIRECT	GO:0038084~vascular endothelial growth factor signaling pathway	5	3.47222	0.00108827	FLT1, INSR, ERBB2, RELA, EGFR	10.9847	0.0219209
GOTERM_BP_DIRECT	GO:0045776~negative regulation of blood pressure	4	2.77778	0.00120636	NOS2, NOS3, ABCC9, PPARA	18.7876	0.0240702
GOTERM_BP_DIRECT	GO:0007169~cell surface receptor protein tyrosine kinase signaling pathway	6	4.16667	0.00127204	ZAP70, FLT1, INSR, ERBB2, PIK3CB, EGFR	7.42962	0.0251437
GOTERM_BP_DIRECT	GO:0008284~positive regulation of cell population proliferation	12	8.33333	0.0013423	IL6, HDAC2, FLT1, PLA2G1B, INSR, ERBB2, CTNNB1, F2, RELA, PTK2, EGFR, IL2	3.19242	0.0262868
GOTERM_BP_DIRECT	GO:0070301~cellular response to hydrogen peroxide	5	3.47222	0.00137479	FABP1, IL6, HDAC2, PRKCD, RELA	10.3189	0.0266759
GOTERM_BP_DIRECT	GO:0007200~phospholipase C-activating G protein-coupled receptor signaling pathway	6	4.16667	0.0014337	CX3CR1, EDNRA, AGTR1, SELE, ESR1, IL2	7.23238	0.0271139
GOTERM_BP_DIRECT	GO:0060336~negative regulation of type II interferon-mediated signaling pathway	3	2.08333	0.00143582	ARG1, NR1H3, PPARG	51.0787	0.0271139
GOTERM_BP_DIRECT	GO:2000272~negative regulation of signaling receptor activity	3	2.08333	0.00143582	PPARG, PPARA, TNF	51.0787	0.0271139
GOTERM_BP_DIRECT	GO:0001935~endothelial cell proliferation	4	2.77778	0.0014683	MMP14, HMOX1, PIK3CB, LIPA	17.5755	0.0274819
GOTERM_BP_DIRECT	GO:0015908~fatty acid transport	4	2.77778	0.0016116	FABP1, FABP2, FABP4, PPARD	17.0262	0.0298994
GOTERM_BP_DIRECT	GO:0008286~insulin receptor signaling pathway	6	4.16667	0.0017361	IGFBP1, FLT1, INSR, ERBB2, AKT1, EGFR	6.92592	0.0319291
GOTERM_BP_DIRECT	GO:0035924~cellular response to vascular endothelial growth factor stimulus	4	2.77778	0.00176336	FLT1, VCAM1, AKT1, MAPK14	16.5103	0.0321509
GOTERM_BP_DIRECT	GO:0015844~monoamine transport	3	2.08333	0.00183723	SLC6A2, SLC6A3, SLC6A4	45.4033	0.0332116
GOTERM_BP_DIRECT	GO:0051092~positive regulation of NF-kappaB transcription factor activity	6	4.16667	0.00186928	PLA2G1B, BTK, TNF, TLR4, RELA, MALT1	6.81049	0.0335044
GOTERM_BP_DIRECT	GO:0048469~cell maturation	4	2.77778	0.00192375	BTK, CTNNB1, REN, PPARG	16.0247	0.0341911
GOTERM_BP_DIRECT	GO:2000379~positive regulation of reactive oxygen species metabolic process	4	2.77778	0.00209296	AGTR1, F2, MAPK14, XDH	15.5668	0.0368884
GOTERM_BP_DIRECT	GO:0070555~response to interleukin-1	4	2.77778	0.00227113	APP, SELE, RELA, SNCA	15.1344	0.0383651
GOTERM_BP_DIRECT	GO:0005980~glycogen catabolic process	3	2.08333	0.00228558	GAA, PYGM, PYGL	40.8629	0.0383651
GOTERM_BP_DIRECT	GO:0010888~negative regulation of lipid storage	3	2.08333	0.00228558	IL6, PPARG, TNF	40.8629	0.0383651
GOTERM_BP_DIRECT	GO:0150077~regulation of neuroinflammatory response	3	2.08333	0.00228558	IL6, MMP3, MMP9	40.8629	0.0383651
GOTERM_BP_DIRECT	GO:0035357~peroxisome proliferator activated receptor signaling pathway	3	2.08333	0.00228558	RXRA, PPARG, PPARA	40.8629	0.0383651
GOTERM_BP_DIRECT	GO:0050435~amyloid-beta metabolic process	3	2.08333	0.00228558	ACE, MME, REN	40.8629	0.0383651
GOTERM_BP_DIRECT	GO:0045765~regulation of angiogenesis	4	2.77778	0.00245844	IL6, ERBB2, HMOX1, CTNNB1	14.7254	0.0409396
GOTERM_BP_DIRECT	GO:0006979~response to oxidative stress	6	4.16667	0.00247767	APP, MMP14, HMOX1, AKT1, MPO, EGFR	6.38483	0.0409396
GOTERM_BP_DIRECT	GO:0071346~cellular response to type II interferon	5	3.47222	0.00254392	NOS2, STAT1, CALM1, TNF, TLR4	8.7314	0.0416935
GOTERM_BP_DIRECT	GO:0006935~chemotaxis	6	4.16667	0.00256272	CX3CR1, MAP2K1, CXCL8, PIK3CB, CCR5, MAPK14	6.33534	0.0416935
GOTERM_BP_DIRECT	GO:1900015~regulation of cytokine production involved in inflammatory response	3	2.08333	0.00278016	NOS2, ALOX5, MAPK14	37.1481	0.0435559
GOTERM_BP_DIRECT	GO:0071223~cellular response to lipoteichoic acid	3	2.08333	0.00278016	MAPK14, TLR4, RELA	37.1481	0.0435559
GOTERM_BP_DIRECT	GO:0002446~neutrophil mediated immunity	3	2.08333	0.00278016	IL6, ACE, PLA2G1B	37.1481	0.0435559
GOTERM_BP_DIRECT	GO:0032000~positive regulation of fatty acid beta-oxidation	3	2.08333	0.00278016	FABP1, CPT1A, PPARA	37.1481	0.0435559
GOTERM_BP_DIRECT	GO:0070431~nucleotide-binding oligomerization domain containing 2 signaling pathway	3	2.08333	0.00278016	XIAP, TLR4, RELA	37.1481	0.0435559
GOTERM_BP_DIRECT	GO:0001937~negative regulation of endothelial cell proliferation	4	2.77778	0.00286106	STAT1, ALOX5, TNF, XDH	13.9702	0.0444937
GOTERM_BP_DIRECT	GO:0009636~response to toxic substance	5	3.47222	0.00291775	MAOB, EPHX2, PON1, SLC6A4, CES1	8.40801	0.0447177
GOTERM_BP_DIRECT	GO:0007254~JNK cascade	5	3.47222	0.00291775	MAP2K1, MAPK14, TNF, TLR4, NFKB1	8.40801	0.0447177
GOTERM_BP_DIRECT	GO:1900182~positive regulation of protein localization to nucleus	4	2.77778	0.00307668	CREBBP, EIF2AK3, AKT1, F2	13.621	0.0468142
GOTERM_BP_DIRECT	GO:0030574~collagen catabolic process	4	2.77778	0.00330202	MMP14, MMP1, MMP3, MMP9	13.2888	0.049884
GOTERM_BP_DIRECT	GO:0150104~transport across blood-brain barrier	5	3.47222	0.00347238	SLC16A1, ABCB1, INSR, ABCC9, ABCG2	8.01234	0.051838
GOTERM_BP_DIRECT	GO:0001525~angiogenesis	8	5.55556	0.00348038	MMP14, FLT1, CXCL8, NOS3, EIF2AK3, HMOX1, MAPK14, PTK2	4.08119	0.051838
GOTERM_BP_DIRECT	GO:0035094~response to nicotine	4	2.77778	0.00353722	HDAC2, VCAM1, HMOX1, SLC6A3	12.9724	0.0523162
GOTERM_BP_DIRECT	GO:0032355~response to estradiol	5	3.47222	0.00362147	KCNJ11, CTNNB1, ESR1, CYP19A1, SLC6A4	7.91917	0.0528235
GOTERM_BP_DIRECT	GO:0051091~positive regulation of DNA-binding transcription factor activity	5	3.47222	0.00362147	IL6, AKT1, ESR1, TNF, ESR2	7.91917	0.0528235
GOTERM_BP_DIRECT	GO:0060326~cell chemotaxis	5	3.47222	0.00377484	CX3CR1, VCAM1, PRKCD, AGTR1, CCR5	7.82815	0.0546835
GOTERM_BP_DIRECT	GO:0019221~cytokine-mediated signaling pathway	6	4.16667	0.00387215	IL6, STAT1, AKT1, JAK3, F3, RELA	5.75534	0.0550644
GOTERM_BP_DIRECT	GO:0002003~angiotensin maturation	3	2.08333	0.00390528	ACE, MME, REN	31.433	0.0550644
GOTERM_BP_DIRECT	GO:0045737~positive regulation of cyclin-dependent protein serine/threonine kinase activity	3	2.08333	0.00390528	CCND1, AKT1, EGFR	31.433	0.0550644
GOTERM_BP_DIRECT	GO:0042420~dopamine catabolic process	3	2.08333	0.00390528	MAOB, MAOA, SLC6A3	31.433	0.0550644
GOTERM_BP_DIRECT	GO:0007204~positive regulation of cytosolic calcium ion concentration	6	4.16667	0.00398777	CX3CR1, EDNRA, AGTR1, CCR5, ESR1, IL2	5.7151	0.0558552
GOTERM_BP_DIRECT	GO:0070374~positive regulation of ERK1 and ERK2 cascade	7	4.86111	0.00414712	APP, MAP2K1, BRAF, TNF, TLR4, EGFR, ICAM1	4.60613	0.057705
GOTERM_BP_DIRECT	GO:0010745~negative regulation of macrophage derived foam cell differentiation	3	2.08333	0.00453446	NR1H3, PPARG, PPARA	29.1878	0.0614768
GOTERM_BP_DIRECT	GO:0002523~leukocyte migration involved in inflammatory response	3	2.08333	0.00453446	ALOX5, SELE, TNF	29.1878	0.0614768
GOTERM_BP_DIRECT	GO:0032966~negative regulation of collagen biosynthetic process	3	2.08333	0.00453446	IL6, PPARG, PPARD	29.1878	0.0614768
GOTERM_BP_DIRECT	GO:1904996~positive regulation of leukocyte adhesion to vascular endothelial cell	3	2.08333	0.00453446	IL6, TNF, RELA	29.1878	0.0614768
GOTERM_BP_DIRECT	GO:0042177~negative regulation of protein catabolic process	4	2.77778	0.00457922	NOS2, HMGCR, RELA, EGFR	11.8443	0.0616883
GOTERM_BP_DIRECT	GO:0030890~positive regulation of B cell proliferation	4	2.77778	0.00486563	BTK, TLR4, ADA, IL2	11.5923	0.0647221
GOTERM_BP_DIRECT	GO:0003007~heart morphogenesis	4	2.77778	0.00486563	GAA, INSR, ABCC9, PTK2	11.5923	0.0647221
GOTERM_BP_DIRECT	GO:0030335~positive regulation of cell migration	8	5.55556	0.00524655	MMP14, FLT1, F10, INSR, AKT1, F3, PTK2, EGFR	3.78361	0.0693529
GOTERM_BP_DIRECT	GO:0036323~vascular endothelial growth factor receptor-1 signaling pathway	4	2.77778	0.00547031	FLT1, INSR, ERBB2, EGFR	11.1192	0.0718616
GOTERM_BP_DIRECT	GO:0035790~platelet-derived growth factor receptor-alpha signaling pathway	4	2.77778	0.0057888	FLT1, INSR, ERBB2, EGFR	10.8968	0.0754614
GOTERM_BP_DIRECT	GO:1904645~response to amyloid-beta	3	2.08333	0.00592274	HDAC2, MMP3, MMP9	25.5393	0.0754614
GOTERM_BP_DIRECT	GO:0019395~fatty acid oxidation	3	2.08333	0.00592274	ABCC9, PPARG, MAPK14	25.5393	0.0754614
GOTERM_BP_DIRECT	GO:0048566~embryonic digestive tract development	3	2.08333	0.00592274	CXCL8, TNF, ADA	25.5393	0.0754614
GOTERM_BP_DIRECT	GO:0035865~cellular response to potassium ion	3	2.08333	0.00592274	CYP11B2, CYP11B1, ABCC9	25.5393	0.0754614
GOTERM_BP_DIRECT	GO:0038145~macrophage colony-stimulating factor signaling pathway	4	2.77778	0.00611819	FLT1, INSR, ERBB2, EGFR	10.6831	0.0765679
GOTERM_BP_DIRECT	GO:0014823~response to activity	4	2.77778	0.00611819	IL6, ABCC9, TNF, PPARD	10.6831	0.0765679
GOTERM_BP_DIRECT	GO:0038109~Kit signaling pathway	4	2.77778	0.00611819	FLT1, INSR, ERBB2, EGFR	10.6831	0.0765679
GOTERM_BP_DIRECT	GO:0005975~carbohydrate metabolic process	6	4.16667	0.00622878	MGAM, GAA, AKR1B1, PYGL, GUSB, FBP1	5.13999	0.0774934
GOTERM_BP_DIRECT	GO:0031334~positive regulation of protein-containing complex assembly	4	2.77778	0.00645857	VCP, MMP1, MMP3, TNF	10.4777	0.0798823
GOTERM_BP_DIRECT	GO:0045766~positive regulation of angiogenesis	6	4.16667	0.00656395	CX3CR1, FLT1, CXCL8, NOS3, HMOX1, F3	5.07614	0.0802802
GOTERM_BP_DIRECT	GO:0008543~fibroblast growth factor receptor signaling pathway	5	3.47222	0.00662837	FLT1, INSR, ERBB2, CTNNB1, EGFR	6.67695	0.0802802
GOTERM_BP_DIRECT	GO:0019430~removal of superoxide radicals	3	2.08333	0.00668053	MB, NOS3, MPO	24.037	0.0802802
GOTERM_BP_DIRECT	GO:0016486~peptide hormone processing	3	2.08333	0.00668053	BCHE, PCSK7, PLA2G7	24.037	0.0802802
GOTERM_BP_DIRECT	GO:1904385~cellular response to angiotensin	3	2.08333	0.00668053	PRKCD, RELA, NFKB1	24.037	0.0802802
GOTERM_BP_DIRECT	GO:1900087~positive regulation of G1/S transition of mitotic cell cycle	4	2.77778	0.00681002	CCND1, CYP1A1, AKT1, EGFR	10.28	0.081374
GOTERM_BP_DIRECT	GO:0050829~defense response to Gram-negative bacterium	5	3.47222	0.0068579	SELP, APP, IL6, NOS2, TLR4	6.61213	0.0814858
GOTERM_BP_DIRECT	GO:0030198~extracellular matrix organization	6	4.16667	0.00703785	APP, MMP14, MMP1, MMP3, TNF, MMP9	4.98329	0.0831567
GOTERM_BP_DIRECT	GO:0035791~platelet-derived growth factor receptor-beta signaling pathway	4	2.77778	0.00717265	FLT1, INSR, ERBB2, EGFR	10.0896	0.083813
GOTERM_BP_DIRECT	GO:0031547~brain-derived neurotrophic factor receptor signaling pathway	4	2.77778	0.00717265	FLT1, INSR, ERBB2, EGFR	10.0896	0.083813
GOTERM_BP_DIRECT	GO:0034374~low-density lipoprotein particle remodeling	3	2.08333	0.00747988	AGTR1, MPO, PLA2G7	22.7016	0.0864478
GOTERM_BP_DIRECT	GO:0048143~astrocyte activation	3	2.08333	0.00747988	APP, TNF, EGFR	22.7016	0.0864478
GOTERM_BP_DIRECT	GO:0046718~symbiont entry into host cell	5	3.47222	0.00782852	INSR, AGTR1, CCR5, EGFR, ICAM1	6.36494	0.08876
GOTERM_BP_DIRECT	GO:0007186~G protein-coupled receptor signaling pathway	15	10.4167	0.00784274	CX3CR1, APP, CXCL8, SORT1, INSR, PIK3CB, ESR1, IL2, HCAR2, EDNRA, AGTR1, AKT1, PPARG, CALM1, CCR5	2.20404	0.08876
GOTERM_BP_DIRECT	GO:0007155~cell adhesion	11	7.63889	0.00792973	SELP, CX3CR1, ACHE, APP, VCAM1, CTNNB1, ITGAL, SELE, ADA, IL2, ICAM1	2.68034	0.08876
GOTERM_BP_DIRECT	GO:0031623~receptor internalization	4	2.77778	0.00793175	ACHE, CXCL8, INSR, SNCA	9.72927	0.08876
GOTERM_BP_DIRECT	GO:0048012~hepatocyte growth factor receptor signaling pathway	4	2.77778	0.00793175	FLT1, INSR, ERBB2, EGFR	9.72927	0.08876
GOTERM_BP_DIRECT	GO:0034605~cellular response to heat	4	2.77778	0.00793175	VCP, HSP90AA1, HDAC2, HMOX1	9.72927	0.08876
GOTERM_BP_DIRECT	GO:0050862~positive regulation of T cell receptor signaling pathway	3	2.08333	0.00832017	LIPA, RELA, ADA	21.5068	0.090522
GOTERM_BP_DIRECT	GO:0046889~positive regulation of lipid biosynthetic process	3	2.08333	0.00832017	NR1H3, AKT1, PPARA	21.5068	0.090522
GOTERM_BP_DIRECT	GO:0042310~vasoconstriction	3	2.08333	0.00832017	EDNRA, ACE, SLC6A4	21.5068	0.090522
GOTERM_BP_DIRECT	GO:0009612~response to mechanical stimulus	4	2.77778	0.00832837	MMP14, STAT1, PPARG, MPO	9.55858	0.090522
GOTERM_BP_DIRECT	GO:0006968~cellular defense response	4	2.77778	0.00832837	CX3CR1, PRF1, CCR5, RELA	9.55858	0.090522
GOTERM_BP_DIRECT	GO:0008584~male gonad development	5	3.47222	0.008346	MMP14, ACE, INSR, REN, ESR1	6.24816	0.090522
GOTERM_BP_DIRECT	GO:0042742~defense response to bacterium	6	4.16667	0.00839364	NOS2, PRKCD, NR1H4, XIAP, MPO, TLR4	4.77929	0.0905742
GOTERM_BP_DIRECT	GO:0006915~apoptotic process	12	8.33333	0.00866598	APP, KCNJ11, IGFBP3, PRKCD, PRF1, XIAP, CCR5, MAPK14, NR3C1, MMP9, NFKB1, PPARD	2.49164	0.0923882
GOTERM_BP_DIRECT	GO:0038063~collagen-activated tyrosine kinase receptor signaling pathway	4	2.77778	0.00873647	FLT1, INSR, ERBB2, EGFR	9.39378	0.0923882
GOTERM_BP_DIRECT	GO:1903078~positive regulation of protein localization to plasma membrane	4	2.77778	0.00873647	KCNJ11, AKT1, TNF, EGFR	9.39378	0.0923882
GOTERM_BP_DIRECT	GO:0007259~cell surface receptor signaling pathway via JAK-STAT	4	2.77778	0.00873647	IL6, STAT1, TNF, JAK3	9.39378	0.0923882
GOTERM_BP_DIRECT	GO:0032760~positive regulation of tumor necrosis factor production	5	3.47222	0.00916346	APP, IL6, HDAC2, BTK, TLR4	6.08079	0.0964214
GOTERM_BP_DIRECT	GO:0055085~transmembrane transport	7	4.86111	0.00940073	SLC22A12, SLCO1B1, SLC22A6, ABCB1, ABCC9, CFTR, ABCG2	3.87589	0.0984284
GOTERM_BP_DIRECT	GO:0032930~positive regulation of superoxide anion generation	3	2.08333	0.010121	APP, PRKCD, EGFR	19.4585	0.104419
GOTERM_BP_DIRECT	GO:0048384~retinoic acid receptor signaling pathway	3	2.08333	0.010121	RXRA, PPARG, RXRG	19.4585	0.104419
GOTERM_BP_DIRECT	GO:0060252~positive regulation of glial cell proliferation	3	2.08333	0.010121	IL6, TNF, EGFR	19.4585	0.104419
GOTERM_BP_DIRECT	GO:0042157~lipoprotein metabolic process	3	2.08333	0.0110804	APP, NPC1L1, PPARA	18.5741	0.112668
GOTERM_BP_DIRECT	GO:0060324~face development	3	2.08333	0.0110804	MAP2K1, EDNRA, BRAF	18.5741	0.112668
GOTERM_BP_DIRECT	GO:0010744~positive regulation of macrophage derived foam cell differentiation	3	2.08333	0.0110804	AGTR1, TNF, NFKB1	18.5741	0.112668
GOTERM_BP_DIRECT	GO:0071230~cellular response to amino acid stimulus	4	2.77778	0.0114298	DNMT1, MMP3, TNF, EGFR	8.51311	0.115665
GOTERM_BP_DIRECT	GO:0042981~regulation of apoptotic process	7	4.86111	0.0114905	VCP, HSP90AA1, STAT1, XIAP, AKT1, JAK3, MALT1	3.70999	0.115726
GOTERM_BP_DIRECT	GO:0050852~T cell receptor signaling pathway	5	3.47222	0.0119236	ZAP70, BTK, BRAF, ADA, MALT1	5.6285	0.118815
GOTERM_BP_DIRECT	GO:0038096~Fc-gamma receptor signaling pathway involved in phagocytosis	3	2.08333	0.0120781	NOS2, PRKCD, PTK2	17.7665	0.118815
GOTERM_BP_DIRECT	GO:0071398~cellular response to fatty acid	3	2.08333	0.0120781	CPT1A, PRKCD, NR1H4	17.7665	0.118815
GOTERM_BP_DIRECT	GO:0071404~cellular response to low-density lipoprotein particle stimulus	3	2.08333	0.0120781	PPARG, SREBF2, CES1	17.7665	0.118815
GOTERM_BP_DIRECT	GO:0090026~positive regulation of monocyte chemotaxis	3	2.08333	0.0120781	CX3CR1, APP, PLA2G7	17.7665	0.118815
GOTERM_BP_DIRECT	GO:0043525~positive regulation of neuron apoptotic process	4	2.77778	0.0124222	APP, CTNNB1, NR3C1, TNF	8.25514	0.121073
GOTERM_BP_DIRECT	GO:0030168~platelet activation	4	2.77778	0.0124222	IL6, PIK3CB, F2, MAPK14	8.25514	0.121073
GOTERM_BP_DIRECT	GO:0045861~negative regulation of proteolysis	3	2.08333	0.0131138	NR1H3, AKT1, F2	17.0262	0.127228
GOTERM_BP_DIRECT	GO:0002931~response to ischemia	4	2.77778	0.0134625	CX3CR1, KCNJ11, PIK3CB, RELA	8.01234	0.130014
GOTERM_BP_DIRECT	GO:0071300~cellular response to retinoic acid	4	2.77778	0.0140007	HDAC2, PPARG, TNF, SLC6A4	7.89622	0.134176
GOTERM_BP_DIRECT	GO:0008285~negative regulation of cell population proliferation	9	6.25	0.0141855	BCHE, APP, IL6, MAP2K1, CXCL8, NOS3, IGFBP3, CTNNB1, PLG	2.83115	0.134176
GOTERM_BP_DIRECT	GO:0098609~cell-cell adhesion	6	4.16667	0.0145063	SELP, VCAM1, CTNNB1, ITGAL, EGFR, ICAM1	4.16969	0.134176
GOTERM_BP_DIRECT	GO:0014806~smooth muscle hyperplasia	2	1.38889	0.0145278	NOS3, HMOX1	136.21	0.134176
GOTERM_BP_DIRECT	GO:0006581~acetylcholine catabolic process	2	1.38889	0.0145278	ACHE, BCHE	136.21	0.134176
GOTERM_BP_DIRECT	GO:1990268~response to gold nanoparticle	2	1.38889	0.0145278	MPO, TNF	136.21	0.134176
GOTERM_BP_DIRECT	GO:0003340~negative regulation of mesenchymal to epithelial transition involved in metanephros morphogenesis	2	1.38889	0.0145278	STAT1, CTNNB1	136.21	0.134176
GOTERM_BP_DIRECT	GO:0002246~wound healing involved in inflammatory response	2	1.38889	0.0145278	HMOX1, TLR4	136.21	0.134176
GOTERM_BP_DIRECT	GO:0071838~cell proliferation in bone marrow	2	1.38889	0.0145278	ACE, LIPA	136.21	0.134176
GOTERM_BP_DIRECT	GO:0001781~neutrophil apoptotic process	2	1.38889	0.0145278	HCAR2, IL6	136.21	0.134176
GOTERM_BP_DIRECT	GO:0007623~circadian rhythm	4	2.77778	0.0151135	NOS2, TNF, EGFR, SLC6A4	7.67379	0.138978
GOTERM_BP_DIRECT	GO:0035902~response to immobilization stress	3	2.08333	0.0152962	CYP1A1, REN, PPARG	15.7165	0.140049
GOTERM_BP_DIRECT	GO:0030154~cell differentiation	12	8.33333	0.0153885	ZAP70, IL6, RXRA, FLT1, NR1H4, NR1H3, AKT1, PPARG, PPARA, RXRG, JAK3, PPARD	2.29245	0.140288
GOTERM_BP_DIRECT	GO:0009611~response to wounding	4	2.77778	0.0156881	CX3CR1, EDNRA, F2, NR3C1	7.56721	0.142405
GOTERM_BP_DIRECT	GO:0097696~cell surface receptor signaling pathway via STAT	3	2.08333	0.0164418	IL6, STAT1, IL2	15.1344	0.147976
GOTERM_BP_DIRECT	GO:0032740~positive regulation of interleukin-17 production	3	2.08333	0.0164418	IL6, NR1H4, IL2	15.1344	0.147976
GOTERM_BP_DIRECT	GO:0051898~negative regulation of phosphatidylinositol 3-kinase/protein kinase B signal transduction	4	2.77778	0.0174851	MMP3, PIK3CB, PPARA, XDH	7.26452	0.156038
GOTERM_BP_DIRECT	GO:0060291~long-term synaptic potentiation	4	2.77778	0.0174851	BRAF, HMGCR, CALM1, SNCA	7.26452	0.156038
GOTERM_BP_DIRECT	GO:0046777~protein autophosphorylation	5	3.47222	0.0180418	FLT1, INSR, EIF2AK3, AKT1, PTK2	4.97116	0.159582
GOTERM_BP_DIRECT	GO:0030163~protein catabolic process	4	2.77778	0.0181086	MMP14, MME, MMP3, RELA	7.16894	0.159582
GOTERM_BP_DIRECT	GO:0032868~response to insulin	4	2.77778	0.0181086	SORT1, MAPK14, PPARA, RELA	7.16894	0.159582
GOTERM_BP_DIRECT	GO:0018105~peptidyl-serine phosphorylation	4	2.77778	0.0187443	PRKCD, EIF2AK3, AKT1, MAPK14	7.07583	0.163297
GOTERM_BP_DIRECT	GO:0001774~microglial cell activation	3	2.08333	0.0188389	APP, TNF, SNCA	14.0907	0.163297
GOTERM_BP_DIRECT	GO:0071902~positive regulation of protein serine/threonine kinase activity	3	2.08333	0.0188389	MAP2K1, CALM1, SNCA	14.0907	0.163297
GOTERM_BP_DIRECT	GO:0097746~blood vessel diameter maintenance	3	2.08333	0.0188389	ACE, NOS3, AGTR1	14.0907	0.163297
GOTERM_BP_DIRECT	GO:0007507~heart development	6	4.16667	0.0193249	MAP2K1, MB, ERBB2, PPARG, PPARA, PPARD	3.87326	0.166727
GOTERM_BP_DIRECT	GO:0032729~positive regulation of type II interferon production	4	2.77778	0.0193923	APP, TNF, TLR4, IL2	6.98512	0.166727
GOTERM_BP_DIRECT	GO:0071456~cellular response to hypoxia	5	3.47222	0.0198262	FABP1, PGK1, PPARG, SLC9A1, PPARD	4.83013	0.169767
GOTERM_BP_DIRECT	GO:1902042~negative regulation of extrinsic apoptotic signaling pathway via death domain receptors	3	2.08333	0.0200893	NOS3, HMOX1, ICAM1	13.621	0.170638
GOTERM_BP_DIRECT	GO:0002639~positive regulation of immunoglobulin production	3	2.08333	0.0200893	IL6, BTK, IL2	13.621	0.170638
GOTERM_BP_DIRECT	GO:0071260~cellular response to mechanical stimulus	4	2.77778	0.0207252	TLR4, EGFR, NFKB1, SLC9A1	6.81049	0.172642
GOTERM_BP_DIRECT	GO:0048010~vascular endothelial growth factor receptor signaling pathway	3	2.08333	0.0213736	FLT1, MAPK14, PTK2	13.1816	0.172642
GOTERM_BP_DIRECT	GO:1900017~positive regulation of cytokine production involved in inflammatory response	3	2.08333	0.0213736	IL6, TNF, TLR4	13.1816	0.172642
GOTERM_BP_DIRECT	GO:1904715~negative regulation of chaperone-mediated autophagy	2	1.38889	0.0217129	CTSA, SNCA	90.8065	0.172642
GOTERM_BP_DIRECT	GO:0065008~regulation of biological quality	2	1.38889	0.0217129	TNF, PTK2	90.8065	0.172642
GOTERM_BP_DIRECT	GO:0070165~positive regulation of adiponectin secretion	2	1.38889	0.0217129	HCAR2, PPARG	90.8065	0.172642
GOTERM_BP_DIRECT	GO:0032342~aldosterone biosynthetic process	2	1.38889	0.0217129	CYP11B2, CYP11B1	90.8065	0.172642
GOTERM_BP_DIRECT	GO:0010041~response to iron(III) ion	2	1.38889	0.0217129	G6PD, CYP1A1	90.8065	0.172642
GOTERM_BP_DIRECT	GO:0070341~fat cell proliferation	2	1.38889	0.0217129	LIPA, PPARD	90.8065	0.172642
GOTERM_BP_DIRECT	GO:0006157~deoxyadenosine catabolic process	2	1.38889	0.0217129	XDH, ADA	90.8065	0.172642
GOTERM_BP_DIRECT	GO:2000630~positive regulation of miRNA metabolic process	2	1.38889	0.0217129	RELA, NFKB1	90.8065	0.172642
GOTERM_BP_DIRECT	GO:0010814~substance P catabolic process	2	1.38889	0.0217129	ACE, MME	90.8065	0.172642
GOTERM_BP_DIRECT	GO:0034651~cortisol biosynthetic process	2	1.38889	0.0217129	CYP11B2, CYP11B1	90.8065	0.172642
GOTERM_BP_DIRECT	GO:0097744~renal urate salt excretion	2	1.38889	0.0217129	SLC22A12, ABCG2	90.8065	0.172642
GOTERM_BP_DIRECT	GO:0061198~fungiform papilla formation	2	1.38889	0.0217129	HDAC2, CTNNB1	90.8065	0.172642
GOTERM_BP_DIRECT	GO:1904999~positive regulation of leukocyte adhesion to arterial endothelial cell	2	1.38889	0.0217129	ALOX5, TNF	90.8065	0.172642
GOTERM_BP_DIRECT	GO:0002018~renin-angiotensin regulation of aldosterone production	2	1.38889	0.0217129	AGTR1, REN	90.8065	0.172642
GOTERM_BP_DIRECT	GO:0050769~positive regulation of neurogenesis	3	2.08333	0.022691	CX3CR1, ACE, MME	12.7697	0.177746
GOTERM_BP_DIRECT	GO:0010575~positive regulation of vascular endothelial growth factor production	3	2.08333	0.022691	IL6, EIF2AK3, RELA	12.7697	0.177746
GOTERM_BP_DIRECT	GO:0070050~neuron cellular homeostasis	3	2.08333	0.022691	APP, IL6, SLC6A2	12.7697	0.177746
GOTERM_BP_DIRECT	GO:0030878~thyroid gland development	3	2.08333	0.022691	MAP2K1, EDNRA, BRAF	12.7697	0.177746
GOTERM_BP_DIRECT	GO:0008210~estrogen metabolic process	3	2.08333	0.0240412	CYP2C9, CYP1A1, CYP3A4	12.3827	0.187628
GOTERM_BP_DIRECT	GO:0035987~endodermal cell differentiation	3	2.08333	0.0254235	MMP14, MAP2K1, MMP9	12.0185	0.197687
GOTERM_BP_DIRECT	GO:0016485~protein processing	4	2.77778	0.025778	MMP14, MME, PCSK7, F3	6.26252	0.19898
GOTERM_BP_DIRECT	GO:0007613~memory	4	2.77778	0.025778	CX3CR1, APP, INSR, SLC6A4	6.26252	0.19898
GOTERM_BP_DIRECT	GO:0035774~positive regulation of insulin secretion involved in cellular response to glucose stimulus	3	2.08333	0.0268375	NR1H4, CFTR, PPARD	11.6751	0.206405
GOTERM_BP_DIRECT	GO:0031669~cellular response to nutrient levels	3	2.08333	0.0282826	CREBBP, KCNJ11, PPARD	11.3508	0.214067
GOTERM_BP_DIRECT	GO:0042220~response to cocaine	3	2.08333	0.0282826	HSP90AA1, HDAC2, SLC6A3	11.3508	0.214067
GOTERM_BP_DIRECT	GO:0060612~adipose tissue development	3	2.08333	0.0282826	FTO, LIPA, PPARD	11.3508	0.214067
GOTERM_BP_DIRECT	GO:0034650~cortisol metabolic process	2	1.38889	0.028846	CYP11B2, CYP11B1	68.1049	0.214067
GOTERM_BP_DIRECT	GO:0046059~dAMP catabolic process	2	1.38889	0.028846	XDH, ADA	68.1049	0.214067
GOTERM_BP_DIRECT	GO:0032079~positive regulation of endodeoxyribonuclease activity	2	1.38889	0.028846	PRKCD, AKT1	68.1049	0.214067
GOTERM_BP_DIRECT	GO:0033590~response to cobalamin	2	1.38889	0.028846	RELA, EGFR	68.1049	0.214067
GOTERM_BP_DIRECT	GO:0006154~adenosine catabolic process	2	1.38889	0.028846	XDH, ADA	68.1049	0.214067
GOTERM_BP_DIRECT	GO:0071475~cellular hyperosmotic salinity response	2	1.38889	0.028846	AKR1B1, FBP1	68.1049	0.214067
GOTERM_BP_DIRECT	GO:1901647~positive regulation of synoviocyte proliferation	2	1.38889	0.028846	BTK, TNF	68.1049	0.214067
GOTERM_BP_DIRECT	GO:0002052~positive regulation of neuroblast proliferation	3	2.08333	0.0297582	CX3CR1, KDM1A, CTNNB1	11.044	0.219299
GOTERM_BP_DIRECT	GO:0046326~positive regulation of D-glucose import	3	2.08333	0.0297582	INSR, AKT1, MAPK14	11.044	0.219299
GOTERM_BP_DIRECT	GO:0071392~cellular response to estradiol stimulus	3	2.08333	0.031264	ESR1, ESR2, EGFR	10.7534	0.227228
GOTERM_BP_DIRECT	GO:0007249~canonical NF-kappaB signal transduction	3	2.08333	0.031264	CREBBP, RELA, NFKB1	10.7534	0.227228
GOTERM_BP_DIRECT	GO:0042542~response to hydrogen peroxide	3	2.08333	0.031264	STAT1, HMOX1, ABCC9	10.7534	0.227228
GOTERM_BP_DIRECT	GO:2001238~positive regulation of extrinsic apoptotic signaling pathway	3	2.08333	0.031264	APP, TNF, TLR4	10.7534	0.227228
GOTERM_BP_DIRECT	GO:0006366~transcription by RNA polymerase II	6	4.16667	0.0328501	NR1H4, CTNNB1, MAPK14, ESR1, NFKB1, IL2	3.3632	0.237938
GOTERM_BP_DIRECT	GO:0098586~cellular response to virus	4	2.77778	0.0331577	IL6, HSP90AA1, MAPK14, NFKB1	5.67541	0.239347
GOTERM_BP_DIRECT	GO:0001974~blood vessel remodeling	3	2.08333	0.0343636	EDNRA, ACE, NOS3	10.2157	0.243889
GOTERM_BP_DIRECT	GO:0009408~response to heat	3	2.08333	0.0343636	HSP90AA1, NOS3, AKT1	10.2157	0.243889
GOTERM_BP_DIRECT	GO:0033077~T cell differentiation in thymus	3	2.08333	0.0343636	CTNNB1, BRAF, ADA	10.2157	0.243889
GOTERM_BP_DIRECT	GO:0007595~lactation	3	2.08333	0.0343636	CCND1, XDH, SLC6A3	10.2157	0.243889
GOTERM_BP_DIRECT	GO:0050850~positive regulation of calcium-mediated signaling	3	2.08333	0.0343636	APP, ZAP70, ADA	10.2157	0.243889
GOTERM_BP_DIRECT	GO:0034976~response to endoplasmic reticulum stress	4	2.77778	0.0349315	CXCL8, EIF2AK3, CFTR, HSP90B1	5.55958	0.244527
GOTERM_BP_DIRECT	GO:0030855~epithelial cell differentiation	4	2.77778	0.0349315	CPT1A, PGK1, PPARG, CES1	5.55958	0.244527
GOTERM_BP_DIRECT	GO:0046330~positive regulation of JNK cascade	4	2.77778	0.0358366	APP, XIAP, TNF, TLR4	5.50343	0.244527
GOTERM_BP_DIRECT	GO:0042447~hormone catabolic process	2	1.38889	0.0359274	ACE, MME	54.4839	0.244527
GOTERM_BP_DIRECT	GO:0033031~positive regulation of neutrophil apoptotic process	2	1.38889	0.0359274	HCAR2, PIK3CB	54.4839	0.244527
GOTERM_BP_DIRECT	GO:0015936~coenzyme A metabolic process	2	1.38889	0.0359274	ACLY, HMGCR	54.4839	0.244527
GOTERM_BP_DIRECT	GO:0070857~regulation of bile acid biosynthetic process	2	1.38889	0.0359274	NR1H4, CES1	54.4839	0.244527
GOTERM_BP_DIRECT	GO:0006196~AMP catabolic process	2	1.38889	0.0359274	XDH, ADA	54.4839	0.244527
GOTERM_BP_DIRECT	GO:0070427~nucleotide-binding oligomerization domain containing 1 signaling pathway	2	1.38889	0.0359274	XIAP, TLR4	54.4839	0.244527
GOTERM_BP_DIRECT	GO:0032411~positive regulation of transporter activity	2	1.38889	0.0359274	RXRA, NR1H3	54.4839	0.244527
GOTERM_BP_DIRECT	GO:0043243~positive regulation of protein-containing complex disassembly	2	1.38889	0.0359274	INSR, TNF	54.4839	0.244527
GOTERM_BP_DIRECT	GO:0060789~hair follicle placode formation	2	1.38889	0.0359274	HDAC2, CTNNB1	54.4839	0.244527
GOTERM_BP_DIRECT	GO:0030217~T cell differentiation	3	2.08333	0.0359565	ZAP70, LIPA, IL2	9.96657	0.244527
GOTERM_BP_DIRECT	GO:0042113~B cell activation	3	2.08333	0.0375775	ZAP70, BTK, MALT1	9.72927	0.253012
GOTERM_BP_DIRECT	GO:0046427~positive regulation of receptor signaling pathway via JAK-STAT	3	2.08333	0.0375775	IL6, CALM1, F2	9.72927	0.253012
GOTERM_BP_DIRECT	GO:0045454~cell redox homeostasis	3	2.08333	0.0375775	NOS2, NOS3, GSR	9.72927	0.253012
GOTERM_BP_DIRECT	GO:0120162~positive regulation of cold-induced thermogenesis	4	2.77778	0.0376827	ACHE, FABP4, KDM1A, SCD	5.39445	0.253012
GOTERM_BP_DIRECT	GO:0042307~positive regulation of protein import into nucleus	3	2.08333	0.039226	HSP90AA1, PRKCD, MAPK14	9.50301	0.262541
GOTERM_BP_DIRECT	GO:0007596~blood coagulation	4	2.77778	0.0395767	F10, PLG, F2, F3	5.2897	0.263223
GOTERM_BP_DIRECT	GO:0034599~cellular response to oxidative stress	4	2.77778	0.0395767	EDNRA, G6PD, GSR, SNCA	5.2897	0.263223
GOTERM_BP_DIRECT	GO:0048870~cell motility	3	2.08333	0.0409017	MMP14, MAP2K1, PTK2	9.28703	0.271182
GOTERM_BP_DIRECT	GO:0032735~positive regulation of interleukin-12 production	3	2.08333	0.0426039	MAPK14, TLR4, RELA	9.08065	0.272839
GOTERM_BP_DIRECT	GO:1903038~negative regulation of leukocyte cell-cell adhesion	2	1.38889	0.0429576	AKT1, PPARA	45.4033	0.272839
GOTERM_BP_DIRECT	GO:0010646~regulation of cell communication	2	1.38889	0.0429576	ERBB2, EGFR	45.4033	0.272839
GOTERM_BP_DIRECT	GO:0038127~ERBB signaling pathway	2	1.38889	0.0429576	ERBB2, EGFR	45.4033	0.272839
GOTERM_BP_DIRECT	GO:0045760~positive regulation of action potential	2	1.38889	0.0429576	TNF, SLC9A1	45.4033	0.272839
GOTERM_BP_DIRECT	GO:0022614~membrane to membrane docking	2	1.38889	0.0429576	VCAM1, ICAM1	45.4033	0.272839
GOTERM_BP_DIRECT	GO:1990962~xenobiotic transport across blood-brain barrier	2	1.38889	0.0429576	ABCB1, ABCG2	45.4033	0.272839
GOTERM_BP_DIRECT	GO:0046222~aflatoxin metabolic process	2	1.38889	0.0429576	CPT1A, CYP3A4	45.4033	0.272839
GOTERM_BP_DIRECT	GO:0072656~maintenance of protein location in mitochondrion	2	1.38889	0.0429576	AKT1, HK1	45.4033	0.272839
GOTERM_BP_DIRECT	GO:0003081~regulation of systemic arterial blood pressure by renin-angiotensin	2	1.38889	0.0429576	ACE, AGTR1	45.4033	0.272839
GOTERM_BP_DIRECT	GO:0010573~vascular endothelial growth factor production	2	1.38889	0.0429576	IL6, TNF	45.4033	0.272839
GOTERM_BP_DIRECT	GO:0043605~amide catabolic process	2	1.38889	0.0429576	XDH, ADA	45.4033	0.272839
GOTERM_BP_DIRECT	GO:1903409~reactive oxygen species biosynthetic process	2	1.38889	0.0429576	ABCC9, LIPA	45.4033	0.272839
GOTERM_BP_DIRECT	GO:0010891~negative regulation of triglyceride storage	2	1.38889	0.0429576	PPARG, PPARA	45.4033	0.272839
GOTERM_BP_DIRECT	GO:0006955~immune response	9	6.25	0.0432211	CX3CR1, ZAP70, IL6, CXCL8, CYP11B1, CCR5, TNF, TLR4, IL2	2.28285	0.27369
GOTERM_BP_DIRECT	GO:0071364~cellular response to epidermal growth factor stimulus	3	2.08333	0.0443323	ERBB2, AKT1, EGFR	8.88325	0.278228
GOTERM_BP_DIRECT	GO:0030316~osteoclast differentiation	3	2.08333	0.0443323	CTNNB1, MAPK14, TNF	8.88325	0.278228
GOTERM_BP_DIRECT	GO:1990573~potassium ion import across plasma membrane	3	2.08333	0.0443323	KCNH2, KCNJ11, ABCC9	8.88325	0.278228
GOTERM_BP_DIRECT	GO:0006094~gluconeogenesis	3	2.08333	0.0460864	PGK1, PPARA, FBP1	8.69424	0.28753
GOTERM_BP_DIRECT	GO:0031667~response to nutrient levels	3	2.08333	0.0460864	ACE, TNF, FBP1	8.69424	0.28753
GOTERM_BP_DIRECT	GO:0042789~mRNA transcription by RNA polymerase II	3	2.08333	0.0478657	RXRA, NR1H3, PPARG	8.51311	0.295018
GOTERM_BP_DIRECT	GO:0021762~substantia nigra development	3	2.08333	0.0478657	G6PD, MAOB, CALM1	8.51311	0.295018
GOTERM_BP_DIRECT	GO:0048538~thymus development	3	2.08333	0.0496697	MAP2K1, CTNNB1, BRAF	8.33937	0.295018
GOTERM_BP_DIRECT	GO:0034405~response to fluid shear stress	2	1.38889	0.0499368	NOS3, AKT1	38.9171	0.295018
GOTERM_BP_DIRECT	GO:0006704~glucocorticoid biosynthetic process	2	1.38889	0.0499368	CYP11B2, CYP11B1	38.9171	0.295018
GOTERM_BP_DIRECT	GO:1990384~hyaloid vascular plexus regression	2	1.38889	0.0499368	FLT1, SLC6A3	38.9171	0.295018
GOTERM_BP_DIRECT	GO:0016098~monoterpenoid metabolic process	2	1.38889	0.0499368	CYP2C9, CYP3A4	38.9171	0.295018
GOTERM_BP_DIRECT	GO:1903573~negative regulation of response to endoplasmic reticulum stress	2	1.38889	0.0499368	ALOX5, NR1H3	38.9171	0.295018
GOTERM_BP_DIRECT	GO:0002933~lipid hydroxylation	2	1.38889	0.0499368	CYP1A1, CYP3A4	38.9171	0.295018
GOTERM_BP_DIRECT	GO:0060440~trachea formation	2	1.38889	0.0499368	MAP2K1, CTNNB1	38.9171	0.295018
GOTERM_BP_DIRECT	GO:0031000~response to caffeine	2	1.38889	0.0499368	HDAC2, PPARG	38.9171	0.295018
GOTERM_BP_DIRECT	GO:0072655~establishment of protein localization to mitochondrion	2	1.38889	0.0499368	AKT1, HK1	38.9171	0.295018
GOTERM_BP_DIRECT	GO:0051620~norepinephrine uptake	2	1.38889	0.0499368	SLC6A2, SLC6A3	38.9171	0.295018
GOTERM_BP_DIRECT	GO:0035995~detection of muscle stretch	2	1.38889	0.0499368	CTNNB1, PTK2	38.9171	0.295018
GOTERM_BP_DIRECT	GO:0034440~lipid oxidation	2	1.38889	0.0499368	ALOX5, PLA2G7	38.9171	0.295018
GOTERM_BP_DIRECT	GO:0090594~inflammatory response to wounding	2	1.38889	0.0499368	IL6, TNF	38.9171	0.295018
GOTERM_BP_DIRECT	GO:0010815~bradykinin catabolic process	2	1.38889	0.0499368	ACE, MME	38.9171	0.295018
GOTERM_BP_DIRECT	GO:0015874~norepinephrine transport	2	1.38889	0.0499368	SLC6A2, SLC6A3	38.9171	0.295018
GOTERM_BP_DIRECT	GO:0032376~positive regulation of cholesterol transport	2	1.38889	0.0499368	NR1H3, PPARG	38.9171	0.295018
GOTERM_BP_DIRECT	GO:0051384~response to glucocorticoid	3	2.08333	0.0514981	BCHE, IL6, TNF	8.17259	0.30088
GOTERM_BP_DIRECT	GO:0043409~negative regulation of MAPK cascade	3	2.08333	0.0514981	PRKCD, PPARG, PIK3CB	8.17259	0.30088
GOTERM_BP_DIRECT	GO:0043536~positive regulation of blood vessel endothelial cell migration	3	2.08333	0.0514981	NOS3, AKT1, PLG	8.17259	0.30088
GOTERM_BP_DIRECT	GO:0006096~glycolytic process	3	2.08333	0.0514981	PGK1, LIPA, HK1	8.17259	0.30088
GOTERM_BP_DIRECT	GO:0007005~mitochondrion organization	4	2.77778	0.0519288	EDNRA, NOS3, ABCC9, LIPA	4.73773	0.30256
GOTERM_BP_DIRECT	GO:0009617~response to bacterium	4	2.77778	0.0530331	CFD, FABP4, NOS2, PYGL	4.69689	0.308146
GOTERM_BP_DIRECT	GO:0006836~neurotransmitter transport	3	2.08333	0.0533503	SLC6A2, SLC6A3, SLC6A4	8.01234	0.30914
GOTERM_BP_DIRECT	GO:0048146~positive regulation of fibroblast proliferation	3	2.08333	0.055226	PLA2G1B, ESR1, EGFR	7.85826	0.314632
GOTERM_BP_DIRECT	GO:0008542~visual learning	3	2.08333	0.055226	APP, BRAF, HMGCR	7.85826	0.314632
GOTERM_BP_DIRECT	GO:0008202~steroid metabolic process	3	2.08333	0.055226	CYP2C9, CYP1A1, CYP3A4	7.85826	0.314632
GOTERM_BP_DIRECT	GO:0000086~G2/M transition of mitotic cell cycle	3	2.08333	0.055226	APP, ABCB1, CALM1	7.85826	0.314632
GOTERM_BP_DIRECT	GO:0038113~interleukin-9-mediated signaling pathway	2	1.38889	0.0568655	STAT1, JAK3	34.0524	0.314632
GOTERM_BP_DIRECT	GO:0002291~T cell activation via T cell receptor contact with antigen bound to MHC molecule on antigen presenting cell	2	1.38889	0.0568655	ITGAL, ICAM1	34.0524	0.314632
GOTERM_BP_DIRECT	GO:0086003~cardiac muscle cell contraction	2	1.38889	0.0568655	ABCC9, SLC9A1	34.0524	0.314632
GOTERM_BP_DIRECT	GO:0038110~interleukin-2-mediated signaling pathway	2	1.38889	0.0568655	JAK3, IL2	34.0524	0.314632
GOTERM_BP_DIRECT	GO:0010544~negative regulation of platelet activation	2	1.38889	0.0568655	NOS3, F2	34.0524	0.314632
GOTERM_BP_DIRECT	GO:0000255~allantoin metabolic process	2	1.38889	0.0568655	XDH, ADA	34.0524	0.314632
GOTERM_BP_DIRECT	GO:0061044~negative regulation of vascular wound healing	2	1.38889	0.0568655	ALOX5, TNF	34.0524	0.314632
GOTERM_BP_DIRECT	GO:0038134~ERBB2-EGFR signaling pathway	2	1.38889	0.0568655	ERBB2, EGFR	34.0524	0.314632
GOTERM_BP_DIRECT	GO:0002314~germinal center B cell differentiation	2	1.38889	0.0568655	IL6, ADA	34.0524	0.314632
GOTERM_BP_DIRECT	GO:0043567~regulation of insulin-like growth factor receptor signaling pathway	2	1.38889	0.0568655	IGFBP1, IGFBP3	34.0524	0.314632
GOTERM_BP_DIRECT	GO:0038111~interleukin-7-mediated signaling pathway	2	1.38889	0.0568655	STAT1, JAK3	34.0524	0.314632
GOTERM_BP_DIRECT	GO:1904707~positive regulation of vascular associated smooth muscle cell proliferation	3	2.08333	0.0571247	DNMT1, TNF, MMP9	7.70999	0.314632
GOTERM_BP_DIRECT	GO:0070371~ERK1 and ERK2 cascade	3	2.08333	0.0571247	MAP2K1, BRAF, TLR4	7.70999	0.314632
GOTERM_BP_DIRECT	GO:0006865~amino acid transport	3	2.08333	0.0571247	SLC6A2, SLC6A3, SLC6A4	7.70999	0.314632
GOTERM_BP_DIRECT	GO:0055088~lipid homeostasis	3	2.08333	0.0571247	NR1H3, PPARG, LIPA	7.70999	0.314632
GOTERM_BP_DIRECT	GO:0090263~positive regulation of canonical Wnt signaling pathway	4	2.77778	0.057563	VCP, XIAP, EGFR, NFKB1	4.54033	0.315403
GOTERM_BP_DIRECT	GO:0030308~negative regulation of cell growth	4	2.77778	0.057563	PPARG, FBP1, ESR2, PPARD	4.54033	0.315403
GOTERM_BP_DIRECT	GO:0001822~kidney development	4	2.77778	0.0587233	ACE, MME, AGTR1, REN	4.5028	0.320211
GOTERM_BP_DIRECT	GO:0045892~negative regulation of DNA-templated transcription	9	6.25	0.0588724	HDAC2, FABP4, KDM1A, CTNNB1, PPARG, NR3C1, TNF, RELA, PPARD	2.13942	0.320211
GOTERM_BP_DIRECT	GO:0042572~retinol metabolic process	3	2.08333	0.0590459	CYP1A1, AKR1B1, CYP3A4	7.56721	0.320211
GOTERM_BP_DIRECT	GO:0048863~stem cell differentiation	3	2.08333	0.0590459	MAPK14, ESR1, SLC9A1	7.56721	0.320211
GOTERM_BP_DIRECT	GO:0030968~endoplasmic reticulum unfolded protein response	3	2.08333	0.0609893	VCP, CCND1, EIF2AK3	7.42962	0.329062
GOTERM_BP_DIRECT	GO:0071347~cellular response to interleukin-1	3	2.08333	0.0609893	CXCL8, RELA, NFKB1	7.42962	0.329062
GOTERM_BP_DIRECT	GO:0006633~fatty acid biosynthetic process	3	2.08333	0.0629544	ACLY, PLA2G1B, SCD	7.29695	0.33371
GOTERM_BP_DIRECT	GO:0042733~embryonic digit morphogenesis	3	2.08333	0.0629544	HDAC2, CREBBP, CTNNB1	7.29695	0.33371
GOTERM_BP_DIRECT	GO:0045600~positive regulation of fat cell differentiation	3	2.08333	0.0629544	AKT1, PPARG, PPARD	7.29695	0.33371
GOTERM_BP_DIRECT	GO:0033209~tumor necrosis factor-mediated signaling pathway	3	2.08333	0.0629544	STAT1, TNF, RELA	7.29695	0.33371
GOTERM_BP_DIRECT	GO:0009308~amine metabolic process	2	1.38889	0.0637441	VCAM1, CYP1A1	30.2688	0.33371
GOTERM_BP_DIRECT	GO:0038133~ERBB2-ERBB3 signaling pathway	2	1.38889	0.0637441	MAP2K1, ERBB2	30.2688	0.33371
GOTERM_BP_DIRECT	GO:0070989~oxidative demethylation	2	1.38889	0.0637441	CYP2C9, CYP3A4	30.2688	0.33371
GOTERM_BP_DIRECT	GO:0042416~dopamine biosynthetic process	2	1.38889	0.0637441	SLC6A3, SNCA	30.2688	0.33371
GOTERM_BP_DIRECT	GO:0009651~response to salt stress	2	1.38889	0.0637441	HSP90AA1, TNF	30.2688	0.33371
GOTERM_BP_DIRECT	GO:0031642~negative regulation of myelination	2	1.38889	0.0637441	EIF2AK3, TNF	30.2688	0.33371
GOTERM_BP_DIRECT	GO:1903426~regulation of reactive oxygen species biosynthetic process	2	1.38889	0.0637441	ALOX5, SNCA	30.2688	0.33371
GOTERM_BP_DIRECT	GO:0002686~negative regulation of leukocyte migration	2	1.38889	0.0637441	HMOX1, ADA	30.2688	0.33371
GOTERM_BP_DIRECT	GO:0034644~cellular response to UV	3	2.08333	0.0649408	CREBBP, KDM1A, PRKCD	7.16894	0.3383
GOTERM_BP_DIRECT	GO:0071320~cellular response to cAMP	3	2.08333	0.0649408	KDM1A, FBP1, CFTR	7.16894	0.3383
GOTERM_BP_DIRECT	GO:0050890~cognition	3	2.08333	0.0669481	APP, TNF, SLC6A3	7.04533	0.3479
GOTERM_BP_DIRECT	GO:0045599~negative regulation of fat cell differentiation	3	2.08333	0.0689759	IL6, SORT1, TNF	6.92592	0.3537
GOTERM_BP_DIRECT	GO:0090398~cellular senescence	3	2.08333	0.0689759	MAP2K1, PRKCD, MAPK14	6.92592	0.3537
GOTERM_BP_DIRECT	GO:0070244~negative regulation of thymocyte apoptotic process	2	1.38889	0.0705728	JAK3, ADA	27.242	0.3537
GOTERM_BP_DIRECT	GO:0051239~regulation of multicellular organismal process	2	1.38889	0.0705728	TNF, PTK2	27.242	0.3537
GOTERM_BP_DIRECT	GO:0072574~hepatocyte proliferation	2	1.38889	0.0705728	IL6, RPS6KA1	27.242	0.3537
GOTERM_BP_DIRECT	GO:0042359~vitamin D metabolic process	2	1.38889	0.0705728	CYP1A1, CYP3A4	27.242	0.3537
GOTERM_BP_DIRECT	GO:2000288~positive regulation of myoblast proliferation	2	1.38889	0.0705728	CTNNB1, PPARD	27.242	0.3537
GOTERM_BP_DIRECT	GO:0009624~response to nematode	2	1.38889	0.0705728	ARG1, CYP1A1	27.242	0.3537
GOTERM_BP_DIRECT	GO:1904179~positive regulation of adipose tissue development	2	1.38889	0.0705728	NR1H4, PPARG	27.242	0.3537
GOTERM_BP_DIRECT	GO:0044281~small molecule metabolic process	2	1.38889	0.0705728	CYP11B2, CYP11B1	27.242	0.3537
GOTERM_BP_DIRECT	GO:0070633~transepithelial transport	2	1.38889	0.0705728	ABCB1, ABCG2	27.242	0.3537
GOTERM_BP_DIRECT	GO:0046638~positive regulation of alpha-beta T cell differentiation	2	1.38889	0.0705728	ZAP70, ADA	27.242	0.3537
GOTERM_BP_DIRECT	GO:0140115~export across plasma membrane	2	1.38889	0.0705728	ABCB1, ABCG2	27.242	0.3537
GOTERM_BP_DIRECT	GO:1905039~carboxylic acid transmembrane transport	2	1.38889	0.0705728	SLC16A1, ABCB1	27.242	0.3537
GOTERM_BP_DIRECT	GO:0046415~urate metabolic process	2	1.38889	0.0705728	SLC22A12, ABCG2	27.242	0.3537
GOTERM_BP_DIRECT	GO:0007612~learning	3	2.08333	0.0710237	BCHE, APP, INSR	6.81049	0.355119
GOTERM_BP_DIRECT	GO:0043433~negative regulation of DNA-binding transcription factor activity	3	2.08333	0.0730913	HDAC2, KDM1A, ESR1	6.69884	0.364595
GOTERM_BP_DIRECT	GO:0061844~antimicrobial humoral immune response mediated by antimicrobial peptide	4	2.77778	0.0762165	APP, CXCL8, PLA2G1B, F2	4.03585	0.37299
GOTERM_BP_DIRECT	GO:0006959~humoral immune response	3	2.08333	0.077284	IL6, ALOX5, TNF	6.48618	0.37299
GOTERM_BP_DIRECT	GO:0050808~synapse organization	3	2.08333	0.077284	APP, CTNNB1, SNCA	6.48618	0.37299
GOTERM_BP_DIRECT	GO:0015747~urate transport	2	1.38889	0.077352	SLC22A12, ABCG2	24.7654	0.37299
GOTERM_BP_DIRECT	GO:0043279~response to alkaloid	2	1.38889	0.077352	BCHE, CPT1A	24.7654	0.37299
GOTERM_BP_DIRECT	GO:0042167~heme catabolic process	2	1.38889	0.077352	SLCO1B1, HMOX1	24.7654	0.37299
GOTERM_BP_DIRECT	GO:0150078~positive regulation of neuroinflammatory response	2	1.38889	0.077352	IL6, TNF	24.7654	0.37299
GOTERM_BP_DIRECT	GO:1900222~negative regulation of amyloid-beta clearance	2	1.38889	0.077352	HMGCR, TNF	24.7654	0.37299
GOTERM_BP_DIRECT	GO:0033234~negative regulation of protein sumoylation	2	1.38889	0.077352	CTNNB1, RELA	24.7654	0.37299
GOTERM_BP_DIRECT	GO:0072577~endothelial cell apoptotic process	2	1.38889	0.077352	BRAF, TNF	24.7654	0.37299
GOTERM_BP_DIRECT	GO:0014004~microglia differentiation	2	1.38889	0.077352	NR3C1, TLR4	24.7654	0.37299
GOTERM_BP_DIRECT	GO:0050665~hydrogen peroxide biosynthetic process	2	1.38889	0.077352	MAOB, CYP1A1	24.7654	0.37299
GOTERM_BP_DIRECT	GO:0019370~leukotriene biosynthetic process	2	1.38889	0.077352	PLA2G1B, ALOX5	24.7654	0.37299
GOTERM_BP_DIRECT	GO:0014912~negative regulation of smooth muscle cell migration	2	1.38889	0.077352	IGFBP3, PPARD	24.7654	0.37299
GOTERM_BP_DIRECT	GO:0001649~osteoblast differentiation	4	2.77778	0.0774197	IGFBP3, CTNNB1, AKT1, MAPK14	4.00617	0.37299
GOTERM_BP_DIRECT	GO:0050830~defense response to Gram-positive bacterium	4	2.77778	0.0827956	APP, IL6, PLA2G1B, TNF	3.89171	0.39431
GOTERM_BP_DIRECT	GO:0097267~omega-hydroxylase P450 pathway	2	1.38889	0.0840822	CYP2C9, CYP1A1	22.7016	0.39431
GOTERM_BP_DIRECT	GO:0050730~regulation of peptidyl-tyrosine phosphorylation	2	1.38889	0.0840822	APP, EGFR	22.7016	0.39431
GOTERM_BP_DIRECT	GO:0007167~enzyme-linked receptor protein signaling pathway	2	1.38889	0.0840822	ERBB2, JAK3	22.7016	0.39431
GOTERM_BP_DIRECT	GO:2000343~positive regulation of chemokine (C-X-C motif) ligand 2 production	2	1.38889	0.0840822	TNF, TLR4	22.7016	0.39431
GOTERM_BP_DIRECT	GO:0071493~cellular response to UV-B	2	1.38889	0.0840822	MME, MAPK14	22.7016	0.39431
GOTERM_BP_DIRECT	GO:2001171~positive regulation of ATP biosynthetic process	2	1.38889	0.0840822	VCP, PPARA	22.7016	0.39431
GOTERM_BP_DIRECT	GO:0007263~nitric oxide mediated signal transduction	2	1.38889	0.0840822	NOS2, NOS3	22.7016	0.39431
GOTERM_BP_DIRECT	GO:0051156~glucose 6-phosphate metabolic process	2	1.38889	0.0840822	G6PD, HK1	22.7016	0.39431
GOTERM_BP_DIRECT	GO:0015732~prostaglandin transport	2	1.38889	0.0840822	SLCO1B1, SLC22A6	22.7016	0.39431
GOTERM_BP_DIRECT	GO:0034121~regulation of toll-like receptor signaling pathway	2	1.38889	0.0840822	APP, ESR1	22.7016	0.39431
GOTERM_BP_DIRECT	GO:0048484~enteric nervous system development	2	1.38889	0.0840822	EDNRA, SLC6A4	22.7016	0.39431
GOTERM_BP_DIRECT	GO:0042752~regulation of circadian rhythm	3	2.08333	0.0858888	NR1H3, PPARG, PPARA	6.09895	0.401004
GOTERM_BP_DIRECT	GO:0007611~learning or memory	3	2.08333	0.0858888	APP, MME, EGFR	6.09895	0.401004
GOTERM_BP_DIRECT	GO:0071805~potassium ion transmembrane transport	4	2.77778	0.0869362	KCNH2, KCNJ11, ABCC9, SLC9A1	3.81006	0.405
GOTERM_BP_DIRECT	GO:0071560~cellular response to transforming growth factor beta stimulus	3	2.08333	0.0880835	CX3CR1, HDAC2, NR3C1	6.00926	0.409443
GOTERM_BP_DIRECT	GO:0032715~negative regulation of interleukin-6 production	3	2.08333	0.0902949	NR1H4, TNF, TLR4	5.92216	0.410182
GOTERM_BP_DIRECT	GO:0051918~negative regulation of fibrinolysis	2	1.38889	0.0907636	PLG, F2	20.9554	0.410182
GOTERM_BP_DIRECT	GO:1990535~neuron projection maintenance	2	1.38889	0.0907636	APP, INSR	20.9554	0.410182
GOTERM_BP_DIRECT	GO:0061029~eyelid development in camera-type eye	2	1.38889	0.0907636	HDAC2, EGFR	20.9554	0.410182
GOTERM_BP_DIRECT	GO:0032495~response to muramyl dipeptide	2	1.38889	0.0907636	MAPK14, RELA	20.9554	0.410182
GOTERM_BP_DIRECT	GO:0010572~positive regulation of platelet activation	2	1.38889	0.0907636	SELP, TLR4	20.9554	0.410182
GOTERM_BP_DIRECT	GO:1903238~positive regulation of leukocyte tethering or rolling	2	1.38889	0.0907636	SELP, SELE	20.9554	0.410182
GOTERM_BP_DIRECT	GO:0045793~positive regulation of cell size	2	1.38889	0.0907636	HSP90AA1, KDM1A	20.9554	0.410182
GOTERM_BP_DIRECT	GO:0010763~positive regulation of fibroblast migration	2	1.38889	0.0907636	AKT1, PTK2	20.9554	0.410182
GOTERM_BP_DIRECT	GO:0002357~defense response to tumor cell	2	1.38889	0.0907636	PRF1, RELA	20.9554	0.410182
GOTERM_BP_DIRECT	GO:0090181~regulation of cholesterol metabolic process	2	1.38889	0.0907636	EPHX2, NR1H4	20.9554	0.410182
GOTERM_BP_DIRECT	GO:0061052~negative regulation of cell growth involved in cardiac muscle cell development	2	1.38889	0.0907636	G6PD, PPARA	20.9554	0.410182
GOTERM_BP_DIRECT	GO:0071872~cellular response to epinephrine stimulus	2	1.38889	0.0907636	SLC9A1, SNCA	20.9554	0.410182
GOTERM_BP_DIRECT	GO:0070098~chemokine-mediated signaling pathway	3	2.08333	0.0925227	CX3CR1, CXCL8, CCR5	5.83756	0.41724
GOTERM_BP_DIRECT	GO:0001878~response to yeast	2	1.38889	0.0973966	APP, MPO	19.4585	0.429154
GOTERM_BP_DIRECT	GO:0051000~positive regulation of nitric-oxide synthase activity	2	1.38889	0.0973966	AKT1, ESR1	19.4585	0.429154
GOTERM_BP_DIRECT	GO:0023051~regulation of signaling	2	1.38889	0.0973966	ERBB2, EGFR	19.4585	0.429154
GOTERM_BP_DIRECT	GO:0006002~fructose 6-phosphate metabolic process	2	1.38889	0.0973966	FBP1, HK1	19.4585	0.429154
GOTERM_BP_DIRECT	GO:0034383~low-density lipoprotein particle clearance	2	1.38889	0.0973966	HMOX1, LIPA	19.4585	0.429154
GOTERM_BP_DIRECT	GO:0038166~angiotensin-activated signaling pathway	2	1.38889	0.0973966	ACE, AGTR1	19.4585	0.429154
GOTERM_BP_DIRECT	GO:0140052~cellular response to oxidised low-density lipoprotein particle stimulus	2	1.38889	0.0973966	AKT1, TLR4	19.4585	0.429154
GOTERM_BP_DIRECT	GO:0070417~cellular response to cold	2	1.38889	0.0973966	EIF2AK3, SLC9A1	19.4585	0.429154
GOTERM_BP_DIRECT	GO:1990748~cellular detoxification	2	1.38889	0.0973966	FABP1, ABCG2	19.4585	0.429154
GOTERM_BP_DIRECT	GO:0045598~regulation of fat cell differentiation	2	1.38889	0.0973966	ALOX5, TNF	19.4585	0.429154
GOTERM_BP_DIRECT	GO:1900272~negative regulation of long-term synaptic potentiation	2	1.38889	0.0973966	CX3CR1, APP	19.4585	0.429154
GOTERM_BP_DIRECT	GO:0051607~defense response to virus	5	3.47222	0.0999657	IL6, STAT1, PRF1, ABCC9, RELA	2.82593	0.439558
GOTERM_CC_DIRECT	GO:0048471~perinuclear region of cytoplasm	25	17.3611	3.15884e-10	CX3CR1, APP, ACHE, VCP, MALT1, EGFR, HSP90B1, SLC9A1, ALOX5, ERBB2, HMOX1, SNCA, KCNH2, HSP90AA1, NOS2, SORT1, STAT1, PRKCD, EIF2AK3, SELE, PTK2, BTK, CTNNB1, PPARG, TLR4	4.81366	7.73917e-08
GOTERM_CC_DIRECT	GO:0009986~cell surface	23	15.9722	9.3801e-10	KCNH2, CX3CR1, ACHE, APP, HSP90AA1, VCAM1, ABCB1, MME, SORT1, PLA2G1B, PLG, ITGAL, SLC6A2, F3, TNF, SLC6A3, EGFR, SLC9A1, ICAM1, CCR5, TLR4, ADA, CFTR	5.01726	1.14906e-07
GOTERM_CC_DIRECT	GO:0005615~extracellular space	38	26.3889	2.45059e-09	CFD, APP, ACHE, FLT1, CXCL8, PLA2G1B, PON1, AKR1B1, PLG, MPO, TNF, EGFR, ICAM1, TTR, ALOX5, PGK1, HMOX1, GUSB, XDH, SNCA, IGFBP1, BCHE, ACE, VCAM1, F10, MMP1, ARG1, IGFBP3, MMP3, F2, SELE, MMP9, F3, IL2, SELP, MMP14, IL6, REN	2.93924	1.53643e-07
GOTERM_CC_DIRECT	GO:0045121~membrane raft	14	9.72222	2.50845e-09	APP, MME, SELE, TNF, SLC6A3, EGFR, SLC6A4, SLC9A1, ICAM1, HK1, ZAP70, PGK1, BTK, ABCG2	9.58169	1.53643e-07
GOTERM_CC_DIRECT	GO:0005576~extracellular region	42	29.1667	6.9019e-09	CFD, APP, ACHE, VCP, CXCL8, PLA2G1B, PON1, PRF1, PLG, PYGL, ITGAL, MPO, PLA2G7, TNF, HSP90B1, TTR, ALOX5, GUSB, SNCA, IGFBP1, CTSA, BCHE, MGAM, HSP90AA1, ACE, F10, MMP1, ARG1, IGFBP3, GAA, PRKCD, MMP3, MAPK14, F2, MMP9, IL2, NFKB1, ACLY, IL6, REN, CALM1, SHBG	2.62223	3.38193e-07
GOTERM_CC_DIRECT	GO:0070062~extracellular exosome	41	28.4722	9.37778e-09	CFD, APP, SLC22A6, VCP, ABCB1, PON1, AKR1B1, PYGM, PLG, PYGL, ITGAL, MPO, HSP90B1, SLC9A1, ICAM1, SLC22A12, TTR, MB, PGK1, GUSB, CTSA, MGAM, G6PD, HSP90AA1, ACE, SLC16A1, VCAM1, MME, EPHX2, GAA, INSR, PRKCD, GSR, F2, MMP9, FABP1, ACLY, FABP4, CTNNB1, SHBG, FBP1	2.64086	3.82926e-07
GOTERM_CC_DIRECT	GO:0009897~external side of plasma membrane	17	11.8056	2.68936e-08	CX3CR1, ACE, VCAM1, F10, INSR, GSR, PLG, ITGAL, F2, SELE, F3, TNF, ICAM1, SELP, CCR5, TLR4, ADA	5.94423	9.41274e-07
GOTERM_CC_DIRECT	GO:0032991~protein-containing complex	20	13.8889	2.82439e-07	APP, SLC22A6, VCP, HSP90AA1, HDAC2, KDM1A, STAT1, ABCC9, NR3C1, ESR1, TNF, EGFR, MALT1, HSP90B1, FABP1, AKT1, CTNNB1, CALM1, CFTR, SNCA	4.17973	8.64969e-06
GOTERM_CC_DIRECT	GO:0005829~cytosol	68	47.2222	5.57127e-07	APP, FLT1, PRF1, AKR1B1, PYGM, PIK3CB, PYGL, NR3C1, LIPA, HK1, NR3C2, CCND1, MB, RPS6KA1, AKT1, JAK3, MAP2K1, G6PD, HSP90AA1, MME, ARG1, PRKCD, MMP3, SREBF2, ACLY, ZAP70, MMP14, BTK, PPARG, FBP1, CFTR, CES1, FTO, VCP, MAOA, XIAP, MALT1, EGFR, RELA, HSP90B1, RXRA, ALOX5, ERBB2, PGK1, HMOX1, XDH, SNCA, CREBBP, NOS2, SORT1, NOS3, STAT1, EPHX2, GSR, EIF2AK3, NR1H4, NR1H3, BRAF, MAPK14, ESR1, NFKB1, P…	1.71886	1.51662e-05
GOTERM_CC_DIRECT	GO:0005886~plasma membrane	66	45.8333	1.40612e-06	ACHE, APP, FLT1, PRF1, PIK3CB, ITGAL, SLC6A2, TNF, SLC6A3, SLC6A4, ICAM1, SLC22A12, EDNRA, STS, AKT1, CCR5, JAK3, KCNH2, MAP2K1, HSP90AA1, MME, GAA, PRKCD, ABCC9, F2, F3, ZAP70, MMP14, BTK, AGTR1, TLR4, CFTR, ABCG2, FTO, CX3CR1, SLC22A6, ABCB1, PLG, EGFR, SLC9A1, HCAR2, SLCO1B1, NPC1L1, ERBB2, SNCA, BCHE, MGAM, SLC16A1, ACE, VCAM1, KCNJ11, NOS2, F10, SORT1, NOS3, INSR, BRAF, SELE, ESR1, PTK2, SEL…	1.70288	3.44499e-05
GOTERM_CC_DIRECT	GO:0043231~intracellular membrane-bounded organelle	23	15.9722	1.8969e-06	CTSA, FTO, APP, MAP2K1, G6PD, VCP, SLC16A1, GAA, BRAF, PIK3CB, CYP3A4, MPO, LIPA, SREBF2, PTK2, ESR2, HSD11B1, CYP2C9, STS, CYP1A1, CTNNB1, PPARG, GUSB	3.24993	4.22492e-05
GOTERM_CC_DIRECT	GO:1904813~ficolin-1-rich granule lumen	9	6.25	2.60536e-06	CFD, ACLY, VCP, HSP90AA1, ALOX5, PYGL, MAPK14, GUSB, MMP9	10.315	5.00641e-05
GOTERM_CC_DIRECT	GO:0043235~receptor complex	11	7.63889	2.65646e-06	APP, RXRA, FLT1, INSR, ERBB2, NR1H4, NR1H3, PPARG, TLR4, EGFR, NR3C2	7.32031	5.00641e-05
GOTERM_CC_DIRECT	GO:0035578~azurophil granule lumen	8	5.55556	3.13684e-06	CTSA, ACLY, VCP, TTR, ARG1, PRKCD, GUSB, MPO	12.6954	5.48948e-05
GOTERM_CC_DIRECT	GO:0005764~lysosome	12	8.33333	1.29483e-05	CTSA, APP, ACE, STS, SORT1, GAA, INSR, GUSB, MPO, LIPA, ADA, SNCA	5.44942	0.000211489
GOTERM_CC_DIRECT	GO:0016020~membrane	61	42.3611	2.40169e-05	ACHE, APP, PRF1, PCSK7, NR3C1, ITGAL, SLC6A2, TNF, SLC6A3, SLC6A4, ICAM1, SLC22A12, STS, AKT1, GUSB, CCR5, JAK3, KCNH2, CPT1A, G6PD, HSP90AA1, MME, GAA, PRKCD, ABCC9, F3, ACLY, MMP14, AGTR1, CFTR, SLC22A6, HDAC2, ABCB1, HMGCR, CYP3A4, CYP19A1, MALT1, EGFR, HSP90B1, SLC9A1, HCAR2, HSD11B1, SLCO1B1, NPC1L1, ERBB2, PGK1, HMOX1, FDFT1, SNCA, CTSA, MGAM, SLC16A1, ACE, VCAM1, SORT1, INSR, EIF2AK3, ESR1…	1.62678	0.000367759
GOTERM_CC_DIRECT	GO:0009925~basal plasma membrane	6	4.16667	0.000138522	SLCO1B1, SLC22A6, ACE, SLC16A1, ERBB2, EGFR	12.0341	0.00199635
GOTERM_CC_DIRECT	GO:0034774~secretory granule lumen	7	4.86111	0.000166734	CFD, VCP, HSP90AA1, ALOX5, PYGL, MAPK14, NFKB1	8.56668	0.00226943
GOTERM_CC_DIRECT	GO:0005739~mitochondrion	26	18.0556	0.00027559	APP, DNMT1, MAOB, MAOA, AKR1B1, NR3C1, SLC9A1, HK1, RNASEH1, RXRA, AKT1, SNCA, CPT1A, MAP2K1, HSP90AA1, PRKCD, MMP3, GSR, ABCC9, BRAF, MAPK14, ESR2, NFKB1, CYP11B2, CYP11B1, CYP1A1	2.18167	0.00355366
GOTERM_CC_DIRECT	GO:0005788~endoplasmic reticulum lumen	10	6.94444	0.000362951	IGFBP1, BCHE, APP, IL6, STS, F10, IGFBP3, F2, HSP90B1, CES1	4.54119	0.00444615
GOTERM_CC_DIRECT	GO:0005789~endoplasmic reticulum membrane	20	13.8889	0.000502857	VCP, SORT1, PON1, EIF2AK3, HMGCR, CYP3A4, CYP19A1, SREBF2, EGFR, HSP90B1, NR3C2, HSD11B1, CYP2C9, STS, SCD, CYP11B1, CYP1A1, HMOX1, CFTR, FDFT1	2.43524	0.00586666
GOTERM_CC_DIRECT	GO:0016324~apical plasma membrane	11	7.63889	0.000597618	SLC22A12, HSP90AA1, MGAM, SLC16A1, ABCB1, NPC1L1, ERBB2, EGFR, CFTR, SLC9A1, ABCG2	3.83697	0.00665529
GOTERM_CC_DIRECT	GO:0000785~chromatin	19	13.1944	0.000784969	BRD2, CREBBP, HDAC2, KDM1A, STAT1, NR1H4, NR1H3, NR3C1, ESR1, SREBF2, RELA, ESR2, NFKB1, NR3C2, RXRA, PPARG, PPARA, RXRG, PPARD	2.4217	0.00836162
GOTERM_CC_DIRECT	GO:0005925~focal adhesion	11	7.63889	0.000842533	MMP14, MAP2K1, FLT1, MME, CTNNB1, PTK2, EGFR, HSP90B1, SLC6A4, SLC9A1, ICAM1	3.66861	0.00860086
GOTERM_CC_DIRECT	GO:0031526~brush border membrane	5	3.47222	0.000877854	SLC22A12, HSP90AA1, ACE, NPC1L1, ABCG2	11.6459	0.00860297
GOTERM_CC_DIRECT	GO:0032809~neuronal cell body membrane	4	2.77778	0.0011283	CX3CR1, INSR, SLC6A2, SLC6A3	19.2546	0.010632
GOTERM_CC_DIRECT	GO:0090575~RNA polymerase II transcription regulator complex	6	4.16667	0.00179852	RXRA, STAT1, NR1H4, NR1H3, PPARG, RXRG	6.87665	0.0163199
GOTERM_CC_DIRECT	GO:0005641~nuclear envelope lumen	3	2.08333	0.00203811	BCHE, APP, ALOX5	43.3229	0.0173131
GOTERM_CC_DIRECT	GO:0005654~nucleoplasm	44	30.5556	0.00204931	FTO, VCP, DNMT1, HDAC2, KDM1A, XIAP, AKR1B1, PIK3CB, NR3C1, MPO, LIPA, RELA, NR3C2, SLC9A1, RXRA, CCND1, ALOX5, ERBB2, RPS6KA1, AKT1, HMOX1, RXRG, BRD2, CREBBP, HSP90AA1, MME, NOS2, STAT1, PRKCD, NR1H4, NR1H3, MAPK14, ESR1, SREBF2, ESR2, NFKB1, FABP1, ACLY, CTNNB1, PPARG, PPARA, CALM1, ABCG2, PPARD	1.54712	0.0173131
GOTERM_CC_DIRECT	GO:0036064~ciliary basal body	9	6.25	0.00261443	ACLY, MAP2K1, VCP, MME, CTNNB1, AKT1, BRAF, PTK2, EGFR	3.78918	0.0212581
GOTERM_CC_DIRECT	GO:0016323~basolateral plasma membrane	8	5.55556	0.0026898	SLCO1B1, HSP90AA1, SLC22A6, SLC16A1, ERBB2, CTNNB1, EGFR, SLC9A1	4.27881	0.0212581
GOTERM_CC_DIRECT	GO:0042734~presynaptic membrane	6	4.16667	0.00371526	KCNJ11, ERBB2, CTNNB1, SLC6A2, SLC6A3, SLC6A4	5.81516	0.028445
GOTERM_CC_DIRECT	GO:0005667~transcription regulator complex	7	4.86111	0.00449455	CREBBP, RXRA, KDM1A, CTNNB1, ESR1, RELA, NFKB1	4.53304	0.0333686
GOTERM_CC_DIRECT	GO:0043202~lysosomal lumen	5	3.47222	0.00469988	CTSA, HSP90AA1, GAA, GUSB, LIPA	7.36784	0.0338668
GOTERM_CC_DIRECT	GO:0005768~endosome	8	5.55556	0.00551154	APP, FLT1, ACE, STS, KCNJ11, CCR5, JAK3, EGFR	3.7509	0.0385808
GOTERM_CC_DIRECT	GO:0005769~early endosome	8	5.55556	0.00621104	APP, MAP2K1, VCAM1, MME, SORT1, ERBB2, TLR4, CFTR	3.66755	0.0422696
GOTERM_CC_DIRECT	GO:0005783~endoplasmic reticulum	17	11.8056	0.00930722	CTSA, APP, MAP2K1, VCP, VCAM1, F10, PRKCD, EIF2AK3, HMGCR, CYP19A1, SREBF2, HSP90B1, STS, SCD, HMOX1, CES1, FDFT1	2.02388	0.0616289
GOTERM_CC_DIRECT	GO:0045202~synapse	10	6.94444	0.0110306	ACHE, APP, SLC16A1, MME, RPS6KA1, PRKCD, CTNNB1, NR3C1, SLC6A4, SNCA	2.72986	0.0711182
GOTERM_CC_DIRECT	GO:0005737~cytoplasm	55	38.1944	0.0133104	APP, PYGM, PIK3CB, PYGL, NR3C1, SLC6A3, NR3C2, CCND1, RPS6KA1, AKT1, CCR5, BRD2, G6PD, HSP90AA1, MME, ARG1, PRKCD, SREBF2, ACLY, ZAP70, MMP14, BTK, PPARG, FBP1, TLR4, CFTR, CES1, FTO, VCP, HDAC2, ABCB1, XIAP, CYP3A4, MALT1, EGFR, RELA, SLC9A1, RXRG, SNCA, CREBBP, ACE, NOS2, NOS3, STAT1, EIF2AK3, NR1H3, BRAF, MAPK14, ESR1, NFKB1, FABP1, CYP2C9, FABP4, CTNNB1, CALM1	1.32287	0.081824
GOTERM_CC_DIRECT	GO:0034364~high-density lipoprotein particle	3	2.08333	0.0136986	APP, PON1, PLA2G7	16.6627	0.081824
GOTERM_CC_DIRECT	GO:0035525~NF-kappaB p50/p65 complex	2	1.38889	0.0137063	RELA, NFKB1	144.41	0.081824
GOTERM_CC_DIRECT	GO:0043025~neuronal cell body	8	5.55556	0.014027	HSP90AA1, MAOB, KCNJ11, MME, INSR, TNF, SLC6A3, SNCA	3.13083	0.081824
GOTERM_CC_DIRECT	GO:0005901~caveola	4	2.77778	0.0149945	SLC22A6, NOS3, INSR, SELE	7.70185	0.0854339
GOTERM_CC_DIRECT	GO:0010008~endosome membrane	7	4.86111	0.0157235	SORT1, INSR, ERBB2, TLR4, EGFR, CFTR, SLC6A4	3.46188	0.0875512
GOTERM_CC_DIRECT	GO:0045177~apical part of cell	4	2.77778	0.0166445	APP, VCAM1, CTNNB1, REN	7.40563	0.0906203
GOTERM_CC_DIRECT	GO:0043209~myelin sheath	3	2.08333	0.0180102	HSP90AA1, ERBB2, CALM1	14.441	0.095924
GOTERM_CC_DIRECT	GO:0008282~inward rectifying potassium channel	2	1.38889	0.0272261	KCNJ11, ABCC9	72.2049	0.141923
GOTERM_CC_DIRECT	GO:0005634~nucleus	55	38.1944	0.0283585	ACHE, APP, KDM1A, PIK3CB, NR3C1, MPO, NR3C2, CCND1, AKT1, BRD2, MAP2K1, HSP90AA1, ARG1, IGFBP3, PRKCD, MMP3, SREBF2, MMP14, BTK, PPARG, PPARA, FBP1, CFTR, PPARD, FTO, VCP, DNMT1, HDAC2, XIAP, MALT1, EGFR, RELA, HSP90B1, RXRA, ERBB2, HMOX1, SNCA, CREBBP, NOS2, NOS3, STAT1, EIF2AK3, NR1H4, NR1H3, BRAF, MAPK14, ESR1, ESR2, NFKB1, PTK2, FABP1, FABP2, FABP4, CTNNB1, CALM1	1.27203	0.144747
GOTERM_CC_DIRECT	GO:0030424~axon	7	4.86111	0.0375564	APP, MME, STAT1, INSR, SLC6A2, SLC6A3, SNCA	2.82365	0.187782
GOTERM_CC_DIRECT	GO:0005796~Golgi lumen	4	2.77778	0.0394379	APP, MMP14, F10, F2	5.29944	0.193246
GOTERM_CC_DIRECT	GO:0098591~external side of apical plasma membrane	2	1.38889	0.0405619	ABCB1, ABCG2	48.1366	0.194856
GOTERM_CC_DIRECT	GO:0001772~immunological synapse	3	2.08333	0.0431143	ZAP70, PRF1, ICAM1	9.02561	0.202317
GOTERM_CC_DIRECT	GO:0005911~cell-cell junction	5	3.47222	0.0437665	APP, ZAP70, PRKCD, CTNNB1, AKT1	3.76067	0.202317
GOTERM_CC_DIRECT	GO:0005782~peroxisomal matrix	3	2.08333	0.0497954	FABP1, NOS2, EPHX2	8.33133	0.225924
GOTERM_CC_DIRECT	GO:0062023~collagen-containing extracellular matrix	7	4.86111	0.051345	HSP90AA1, PLG, F2, F3, MMP9, HSP90B1, ICAM1	2.61206	0.228719
GOTERM_CC_DIRECT	GO:0045179~apical cortex	2	1.38889	0.053716	FABP1, FABP2	36.1024	0.235008
GOTERM_CC_DIRECT	GO:0016600~flotillin complex	2	1.38889	0.0602258	CTNNB1, SLC6A3	32.091	0.254402
GOTERM_CC_DIRECT	GO:0097524~sperm plasma membrane	2	1.38889	0.0602258	HSP90AA1, HSP90B1	32.091	0.254402
GOTERM_CC_DIRECT	GO:0005741~mitochondrial outer membrane	5	3.47222	0.071815	CPT1A, MAOB, MAOA, HMOX1, HK1	3.18083	0.293263
GOTERM_CC_DIRECT	GO:0000791~euchromatin	3	2.08333	0.0718195	NR1H4, CTNNB1, ESR1	6.76921	0.293263
GOTERM_CC_DIRECT	GO:0005905~clathrin-coated pit	3	2.08333	0.0737759	APP, SORT1, SELE	6.66506	0.296313
GOTERM_CC_DIRECT	GO:0043005~neuron projection	6	4.16667	0.0779341	CX3CR1, APP, PRKCD, BRAF, SLC6A3, SLC6A4	2.62563	0.307965
GOTERM_CC_DIRECT	GO:0031093~platelet alpha granule lumen	3	2.08333	0.0797462	CFD, APP, PLG	6.37102	0.310124
GOTERM_CC_DIRECT	GO:0072562~blood microparticle	4	2.77778	0.082278	BCHE, PON1, PLG, F2	3.90297	0.31497
GOTERM_MF_DIRECT	GO:0019899~enzyme binding	22	15.2778	6.03165e-13	BCHE, APP, HDAC2, KDM1A, SORT1, STAT1, PRKCD, EIF2AK3, PLG, CYP3A4, MAPK14, ESR1, EGFR, ESR2, RXRA, CCND1, CYP1A1, AKT1, HMOX1, CTNNB1, PPARG, CFTR	7.84381	3.61899e-10
GOTERM_MF_DIRECT	GO:0004879~nuclear receptor activity	11	7.63889	6.73158e-12	RXRA, NR1H4, NR1H3, PPARG, PPARA, NR3C1, RXRG, ESR1, ESR2, NR3C2, PPARD	27.2355	2.01947e-09
GOTERM_MF_DIRECT	GO:0042802~identical protein binding	41	28.4722	9.66191e-11	APP, SLC22A6, VCP, MAOB, KDM1A, PRF1, XIAP, PYGL, NR3C1, TNF, MALT1, RELA, EGFR, SLC6A4, SLC9A1, TTR, RXRA, ERBB2, AKT1, HMOX1, CCR5, SNCA, KCNH2, BCHE, CPT1A, G6PD, HSP90AA1, SLC16A1, STAT1, INSR, EIF2AK3, BRAF, MMP9, ESR1, NFKB1, IL6, BTK, PPARG, FBP1, TLR4, ABCG2	3.08484	1.93238e-08
GOTERM_MF_DIRECT	GO:0004713~protein tyrosine kinase activity	11	7.63889	1.68713e-08	ZAP70, MAP2K1, FLT1, INSR, ERBB2, BTK, EIF2AK3, BRAF, JAK3, PTK2, EGFR	12.5702	1.39064e-06
GOTERM_MF_DIRECT	GO:0035401~histone H3Y41 kinase activity	11	7.63889	1.68713e-08	ZAP70, MAP2K1, FLT1, INSR, ERBB2, PRKCD, BTK, EIF2AK3, JAK3, PTK2, EGFR	12.5702	1.39064e-06
GOTERM_MF_DIRECT	GO:0140801~histone H2AXY142 kinase activity	11	7.63889	1.68713e-08	ZAP70, MAP2K1, FLT1, INSR, ERBB2, PRKCD, BTK, EIF2AK3, JAK3, PTK2, EGFR	12.5702	1.39064e-06
GOTERM_MF_DIRECT	GO:0003707~nuclear steroid receptor activity	7	4.86111	1.82154e-08	RXRA, PPARA, RXRG, ESR1, ESR2, NR3C2, PPARD	38.9962	1.39064e-06
GOTERM_MF_DIRECT	GO:0019903~protein phosphatase binding	10	6.94444	1.85419e-08	VCP, HSP90AA1, EIF2AK3, CTNNB1, PPARG, MAPK14, JAK3, PTK2, EGFR, HSP90B1	15.1933	1.39064e-06
GOTERM_MF_DIRECT	GO:0001223~transcription coactivator binding	8	5.55556	7.12133e-08	CREBBP, STAT1, PPARG, PPARA, ESR1, RELA, NFKB1, PPARD	21.8288	4.74755e-06
GOTERM_MF_DIRECT	GO:0005496~steroid binding	7	4.86111	9.54726e-08	HSD11B1, CYP3A4, NR3C1, SHBG, ESR1, ESR2, NR3C2	30.1906	5.72836e-06
GOTERM_MF_DIRECT	GO:0016491~oxidoreductase activity	13	9.02778	1.51964e-07	KDM1A, MAOA, NOS3, AKR1B1, CYP3A4, HSD11B1, CYP2C9, SCD, MB, ALOX5, CYP1A1, XDH, SNCA	7.55704	8.28895e-06
GOTERM_MF_DIRECT	GO:0020037~heme binding	11	7.63889	2.59768e-07	CYP2C9, NOS2, CYP11B2, MB, NOS3, CYP11B1, CYP1A1, HMOX1, CYP3A4, MPO, CYP19A1	9.42766	1.29884e-05
GOTERM_MF_DIRECT	GO:0004175~endopeptidase activity	8	5.55556	1.4011e-06	MMP14, ACE, MME, MMP1, MMP3, PLG, MMP9, MALT1	14.2615	6.46661e-05
GOTERM_MF_DIRECT	GO:0008395~steroid hydroxylase activity	5	3.47222	3.73763e-06	CYP2C9, CYP11B2, CYP1A1, CYP3A4, CYP19A1	44.5671	0.000160184
GOTERM_MF_DIRECT	GO:0050660~flavin adenine dinucleotide binding	7	4.86111	8.70499e-06	MAOB, KDM1A, NOS2, MAOA, NOS3, GSR, XDH	14.3986	0.00033981
GOTERM_MF_DIRECT	GO:0008233~peptidase activity	8	5.55556	9.06159e-06	APP, ACE, MMP1, MMP3, REN, PCSK7, MMP9, MALT1	10.8042	0.00033981
GOTERM_MF_DIRECT	GO:0005506~iron ion binding	9	6.25	1.28712e-05	CYP2C9, CYP11B2, SCD, CYP11B1, ALOX5, CYP1A1, CYP3A4, CYP19A1, XDH	8.29871	0.000454276
GOTERM_MF_DIRECT	GO:0004252~serine-type endopeptidase activity	10	6.94444	1.36585e-05	CFD, MMP14, F10, MMP1, MMP3, PLG, PCSK7, F2, F3, MMP9	6.96361	0.000455283
GOTERM_MF_DIRECT	GO:0050661~NADP binding	6	4.16667	1.61625e-05	HSD11B1, G6PD, NOS2, NOS3, GSR, HMGCR	18.656	0.000510393
GOTERM_MF_DIRECT	GO:0005524~ATP binding	28	19.4444	2.41012e-05	VCP, FLT1, ABCB1, PYGL, PIK3CB, EGFR, HSP90B1, HK1, ERBB2, RPS6KA1, PGK1, AKT1, JAK3, MAP2K1, HSP90AA1, KCNJ11, INSR, PRKCD, EIF2AK3, ABCC9, BRAF, MAPK14, PTK2, ACLY, ZAP70, BTK, CFTR, ABCG2	2.4215	0.000723035
GOTERM_MF_DIRECT	GO:0005178~integrin binding	9	6.25	2.62294e-05	SELP, APP, MMP14, VCAM1, ITGAL, PTK2, EGFR, SLC6A4, ICAM1	7.5207	0.000749411
GOTERM_MF_DIRECT	GO:0101021~estrogen 2-hydroxylase activity	4	2.77778	3.26178e-05	CYP2C9, CYP1A1, CYP3A4, CYP19A1	59.4228	0.000850899
GOTERM_MF_DIRECT	GO:0032052~bile acid binding	4	2.77778	3.26178e-05	FABP1, PLA2G1B, NR1H4, PYGL	59.4228	0.000850899
GOTERM_MF_DIRECT	GO:0005543~phospholipid binding	8	5.55556	5.31186e-05	FABP1, F10, PLA2G1B, PON1, PLA2G7, F3, SLC9A1, SNCA	8.22778	0.00132796
GOTERM_MF_DIRECT	GO:0034056~estrogen response element binding	4	2.77778	6.33751e-05	NR3C1, ESR1, ESR2, NR3C2	48.6187	0.001521
GOTERM_MF_DIRECT	GO:0003682~chromatin binding	14	9.72222	7.74007e-05	BRD2, APP, CREBBP, DNMT1, HDAC2, KDM1A, MPO, ESR1, EGFR, RELA, NFKB1, FABP1, CTNNB1, PPARG	3.81226	0.00178617
GOTERM_MF_DIRECT	GO:0004672~protein kinase activity	11	7.63889	9.0847e-05	MAP2K1, CCND1, ERBB2, PRKCD, BTK, EIF2AK3, AKT1, BRAF, MAPK14, PTK2, EGFR	4.85385	0.00201882
GOTERM_MF_DIRECT	GO:1901363~heterocyclic compound binding	4	2.77778	0.000108658	FABP1, ACE, NPC1L1, SLC6A3	41.1389	0.00232839
GOTERM_MF_DIRECT	GO:0005102~signaling receptor binding	12	8.33333	0.000141733	IGFBP1, APP, ZAP70, PLA2G1B, ERBB2, CTNNB1, REN, PLG, F2, GUSB, TLR4, SLC6A3	4.17817	0.0029324
GOTERM_MF_DIRECT	GO:0042803~protein homodimerization activity	17	11.8056	0.000152895	KCNH2, ACHE, APP, G6PD, HSP90AA1, NOS2, MME, STAT1, EPHX2, PON1, RELA, HSD11B1, NPC1L1, AKT1, HMOX1, XDH, ABCG2	3.01849	0.00305789
GOTERM_MF_DIRECT	GO:0001221~transcription coregulator binding	5	3.47222	0.00015929	RXRA, NR1H4, CTNNB1, PPARG, ESR1	18.0678	0.00308304
GOTERM_MF_DIRECT	GO:0004497~monooxygenase activity	6	4.16667	0.000224916	CYP2C9, CYP11B2, CYP11B1, CYP1A1, CYP3A4, CYP19A1	10.8407	0.00421717
GOTERM_MF_DIRECT	GO:0005515~protein binding	121	84.0278	0.000260385	APP, KDM1A, PRF1, NR3C1, MPO, TNF, ICAM1, NR3C2, EDNRA, CCND1, RPS6KA1, AKT1, IGFBP1, KCNH2, MAP2K1, G6PD, IGFBP3, PRKCD, ACLY, BTK, AGTR1, CFTR, CES1, ABCG2, FTO, SLC22A6, VCP, DNMT1, ABCB1, MAOB, MAOA, PLA2G7, HSP90B1, SLC9A1, RNASEH1, NPC1L1, PGK1, HMOX1, FDFT1, MGAM, CREBBP, ACE, INSR, EIF2AK3, BRAF, SELE, ESR1, ESR2, PTK2, NFKB1, IL2, SELP, IL6, CYP1A1, REN, CALM1, SHBG, ADA, ACHE, FLT1, CXC…	1.18173	0.00473427
GOTERM_MF_DIRECT	GO:0004715~non-membrane spanning protein tyrosine kinase activity	5	3.47222	0.000373729	ZAP70, PRKCD, BTK, JAK3, PTK2	14.5328	0.00659522
GOTERM_MF_DIRECT	GO:0000976~transcription cis-regulatory region binding	9	6.25	0.000447064	KCNH2, RXRA, NR1H4, NR1H3, PPARG, TNF, RELA, NFKB1, SNCA	4.993	0.00766395
GOTERM_MF_DIRECT	GO:0030235~nitric-oxide synthase regulator activity	3	2.08333	0.000539854	HSP90AA1, AKT1, ESR1	80.2208	0.00899757
GOTERM_MF_DIRECT	GO:0016705~oxidoreductase activity, acting on paired donors, with incorporation or reduction of molecular oxygen	5	3.47222	0.000967442	CYP2C9, CYP11B2, CYP11B1, CYP3A4, CYP19A1	11.3306	0.0156882
GOTERM_MF_DIRECT	GO:0043565~sequence-specific DNA binding	10	6.94444	0.00103026	RXRA, NR1H4, NR1H3, PPARG, PPARA, RXRG, ESR1, ESR2, NR3C2, PPARD	3.92086	0.0158692
GOTERM_MF_DIRECT	GO:0022857~transmembrane transporter activity	7	4.86111	0.0010315	SLC22A12, SLCO1B1, SLC22A6, SLC16A1, ABCB1, SLC6A2, SLC6A4	6.07734	0.0158692
GOTERM_MF_DIRECT	GO:0008131~primary methylamine oxidase activity	3	2.08333	0.00112267	VCAM1, MAOB, MAOA	57.3006	0.0168401
GOTERM_MF_DIRECT	GO:0004222~metalloendopeptidase activity	6	4.16667	0.00132587	MMP14, ACE, MME, MMP1, MMP3, MMP9	7.35971	0.019403
GOTERM_MF_DIRECT	GO:0031995~insulin-like growth factor II binding	3	2.08333	0.00148961	IGFBP1, INSR, IGFBP3	50.138	0.0212801
GOTERM_MF_DIRECT	GO:0097110~scaffold protein binding	5	3.47222	0.00183014	KCNH2, MAP2K1, HSP90AA1, NOS3, BRAF	9.5501	0.0255368
GOTERM_MF_DIRECT	GO:1990841~promoter-specific chromatin binding	5	3.47222	0.00203016	DNMT1, HDAC2, KDM1A, STAT1, NR3C1	9.28482	0.0276839
GOTERM_MF_DIRECT	GO:0008504~monoamine transmembrane transporter activity	3	2.08333	0.00237078	SLC6A2, SLC6A3, SLC6A4	40.1104	0.0316104
GOTERM_MF_DIRECT	GO:0042626~ATPase-coupled transmembrane transporter activity	4	2.77778	0.00279822	ABCB1, ABCC9, CFTR, ABCG2	14.0738	0.035722
GOTERM_MF_DIRECT	GO:0019825~oxygen binding	4	2.77778	0.00279822	MB, CYP1A1, CYP3A4, CYP19A1	14.0738	0.035722
GOTERM_MF_DIRECT	GO:0042277~peptide binding	4	2.77778	0.00301507	RXRA, MME, PPARG, RELA	13.713	0.0376808
GOTERM_MF_DIRECT	GO:0000166~nucleotide binding	6	4.16667	0.00307727	ACLY, VCP, PYGM, PYGL, FBP1, CFTR	6.07734	0.0376808
GOTERM_MF_DIRECT	GO:0019901~protein kinase binding	11	7.63889	0.00392238	APP, CCND1, PRKCD, CTNNB1, AKT1, CALM1, NR3C1, ESR1, RELA, PTK2, EGFR	2.97114	0.0467279
GOTERM_MF_DIRECT	GO:0031994~insulin-like growth factor I binding	3	2.08333	0.00404975	IGFBP1, INSR, IGFBP3	30.8542	0.0467279
GOTERM_MF_DIRECT	GO:0043560~insulin receptor substrate binding	3	2.08333	0.00404975	INSR, PRKCD, PIK3CB	30.8542	0.0467279
GOTERM_MF_DIRECT	GO:0140359~ABC-type transporter activity	4	2.77778	0.00425296	ABCB1, ABCC9, CFTR, ABCG2	12.1547	0.0481467
GOTERM_MF_DIRECT	GO:0005516~calmodulin binding	7	4.86111	0.00509023	ACE, NOS2, NOS3, AKT1, ESR1, EGFR, SLC9A1	4.41467	0.0559987
GOTERM_MF_DIRECT	GO:0005536~D-glucose binding	3	2.08333	0.00539883	G6PD, PYGL, HK1	26.7403	0.0559987
GOTERM_MF_DIRECT	GO:0003700~DNA-binding transcription factor activity	12	8.33333	0.00588391	RXRA, STAT1, NR1H4, PPARG, PPARA, NR3C1, ESR1, RELA, ESR2, NFKB1, NR3C2, PPARD	2.63019	0.0559987
GOTERM_MF_DIRECT	GO:0106310~protein serine kinase activity	9	6.25	0.00599695	MAP2K1, RPS6KA1, PRKCD, EIF2AK3, PGK1, AKT1, BRAF, PIK3CB, MAPK14	3.29675	0.0559987
GOTERM_MF_DIRECT	GO:0005324~long-chain fatty acid transmembrane transporter activity	3	2.08333	0.0061402	FABP1, FABP2, FABP4	25.069	0.0559987
GOTERM_MF_DIRECT	GO:0004708~MAP kinase kinase activity	3	2.08333	0.0061402	MAP2K1, BRAF, MAPK14	25.069	0.0559987
GOTERM_MF_DIRECT	GO:0060175~brain-derived neurotrophic factor receptor activity	4	2.77778	0.00643985	FLT1, INSR, ERBB2, EGFR	10.4864	0.0559987
GOTERM_MF_DIRECT	GO:0005020~stem cell factor receptor activity	4	2.77778	0.00643985	FLT1, INSR, ERBB2, EGFR	10.4864	0.0559987
GOTERM_MF_DIRECT	GO:0008288~boss receptor activity	4	2.77778	0.00643985	FLT1, INSR, ERBB2, EGFR	10.4864	0.0559987
GOTERM_MF_DIRECT	GO:0005004~GPI-linked ephrin receptor activity	4	2.77778	0.00643985	FLT1, INSR, ERBB2, EGFR	10.4864	0.0559987
GOTERM_MF_DIRECT	GO:0038062~protein tyrosine kinase collagen receptor activity	4	2.77778	0.00643985	FLT1, INSR, ERBB2, EGFR	10.4864	0.0559987
GOTERM_MF_DIRECT	GO:0005009~insulin receptor activity	4	2.77778	0.00643985	FLT1, INSR, ERBB2, EGFR	10.4864	0.0559987
GOTERM_MF_DIRECT	GO:0036332~placental growth factor receptor activity	4	2.77778	0.00643985	FLT1, INSR, ERBB2, EGFR	10.4864	0.0559987
GOTERM_MF_DIRECT	GO:0005018~platelet-derived growth factor alpha-receptor activity	4	2.77778	0.00643985	FLT1, INSR, ERBB2, EGFR	10.4864	0.0559987
GOTERM_MF_DIRECT	GO:0005011~macrophage colony-stimulating factor receptor activity	4	2.77778	0.00643985	FLT1, INSR, ERBB2, EGFR	10.4864	0.0559987
GOTERM_MF_DIRECT	GO:0005008~hepatocyte growth factor receptor activity	4	2.77778	0.00643985	FLT1, INSR, ERBB2, EGFR	10.4864	0.0559987
GOTERM_MF_DIRECT	GO:0005007~fibroblast growth factor receptor activity	4	2.77778	0.00679745	FLT1, INSR, ERBB2, EGFR	10.2847	0.0566454
GOTERM_MF_DIRECT	GO:0005006~epidermal growth factor receptor activity	4	2.77778	0.00679745	FLT1, INSR, ERBB2, EGFR	10.2847	0.0566454
GOTERM_MF_DIRECT	GO:0005019~platelet-derived growth factor beta-receptor activity	4	2.77778	0.00679745	FLT1, INSR, ERBB2, EGFR	10.2847	0.0566454
GOTERM_MF_DIRECT	GO:0005010~insulin-like growth factor receptor activity	4	2.77778	0.00716665	FLT1, INSR, ERBB2, EGFR	10.0907	0.0589039
GOTERM_MF_DIRECT	GO:0046872~metal ion binding	34	23.6111	0.00728474	FTO, HDAC2, FLT1, PON1, XIAP, ITGAL, MPO, SLC6A2, SLC6A3, SLC6A4, STS, MB, PGK1, HMOX1, SNCA, FDFT1, CREBBP, ACE, MME, NOS2, MMP1, NOS3, ARG1, IGFBP3, PRKCD, NR1H3, BRAF, SELE, SELP, ACLY, SCD, BTK, PPARG, FBP1	1.56537	0.0590655
GOTERM_MF_DIRECT	GO:0005021~vascular endothelial growth factor receptor activity	4	2.77778	0.00754752	FLT1, INSR, ERBB2, EGFR	9.90381	0.0603802
GOTERM_MF_DIRECT	GO:0005326~neurotransmitter transmembrane transporter activity	3	2.08333	0.00775312	SLC6A2, SLC6A3, SLC6A4	22.2836	0.0610781
GOTERM_MF_DIRECT	GO:0004674~protein serine/threonine kinase activity	9	6.25	0.00792135	BRD2, MAP2K1, RPS6KA1, PRKCD, EIF2AK3, PGK1, AKT1, BRAF, MAPK14	3.14181	0.0610781
GOTERM_MF_DIRECT	GO:0005005~transmembrane-ephrin receptor activity	4	2.77778	0.00794016	FLT1, INSR, ERBB2, EGFR	9.72374	0.0610781
GOTERM_MF_DIRECT	GO:0002020~protease binding	5	3.47222	0.00976342	PLG, TNF, F3, SLC6A3, MALT1	5.96881	0.0741525
GOTERM_MF_DIRECT	GO:0009055~electron transfer activity	4	2.77778	0.0100825	MAOB, GSR, AKR1B1, CYP19A1	8.91343	0.0756188
GOTERM_MF_DIRECT	GO:0043027~cysteine-type endopeptidase inhibitor activity involved in apoptotic process	3	2.08333	0.0104879	RPS6KA1, XIAP, SNCA	19.1002	0.0776884
GOTERM_MF_DIRECT	GO:0061629~RNA polymerase II-specific DNA-binding transcription factor binding	6	4.16667	0.0121608	HDAC2, CREBBP, KDM1A, CTNNB1, PPARA, FBP1	4.35983	0.0889814
GOTERM_MF_DIRECT	GO:0017025~TBP-class protein binding	3	2.08333	0.0146957	NR3C1, ESR1, NR3C2	16.0442	0.0997756
GOTERM_MF_DIRECT	GO:0042910~xenobiotic transmembrane transporter activity	3	2.08333	0.0146957	SLC22A6, ABCB1, ABCG2	16.0442	0.0997756
GOTERM_MF_DIRECT	GO:0070576~vitamin D 24-hydroxylase activity	2	1.38889	0.0148	CYP1A1, CYP3A4	133.701	0.0997756
GOTERM_MF_DIRECT	GO:0003990~acetylcholinesterase activity	2	1.38889	0.0148	ACHE, BCHE	133.701	0.0997756
GOTERM_MF_DIRECT	GO:0004507~steroid 11-beta-monooxygenase activity	2	1.38889	0.0148	CYP11B2, CYP11B1	133.701	0.0997756
GOTERM_MF_DIRECT	GO:0047783~corticosterone 18-monooxygenase activity	2	1.38889	0.0148	CYP11B2, CYP11B1	133.701	0.0997756
GOTERM_MF_DIRECT	GO:0031711~bradykinin receptor binding	2	1.38889	0.0148	ACE, AGTR1	133.701	0.0997756
GOTERM_MF_DIRECT	GO:0001227~DNA-binding transcription repressor activity, RNA polymerase II-specific	7	4.86111	0.0161252	PPARG, PPARA, NR3C1, SREBF2, RELA, NFKB1, PPARD	3.44084	0.107501
GOTERM_MF_DIRECT	GO:0008514~organic anion transmembrane transporter activity	3	2.08333	0.0170288	SLCO1B1, SLC22A6, ABCG2	14.8557	0.112278
GOTERM_MF_DIRECT	GO:0004712~protein serine/threonine/tyrosine kinase activity	3	2.08333	0.020801	MAP2K1, RPS6KA1, AKT1	13.3701	0.128906
GOTERM_MF_DIRECT	GO:0030246~carbohydrate binding	6	4.16667	0.0219012	SELP, MGAM, GAA, GUSB, SELE, IL2	3.74864	0.128906
GOTERM_MF_DIRECT	GO:0005330~dopamine:sodium symporter activity	2	1.38889	0.0221183	SLC6A2, SLC6A3	89.1343	0.128906
GOTERM_MF_DIRECT	GO:0005334~norepinephrine:sodium symporter activity	2	1.38889	0.0221183	SLC6A2, SLC6A3	89.1343	0.128906
GOTERM_MF_DIRECT	GO:0097621~monoamine oxidase activity	2	1.38889	0.0221183	MAOB, MAOA	89.1343	0.128906
GOTERM_MF_DIRECT	GO:0008184~glycogen phosphorylase activity	2	1.38889	0.0221183	PYGM, PYGL	89.1343	0.128906
GOTERM_MF_DIRECT	GO:0004517~nitric-oxide synthase activity	2	1.38889	0.0221183	NOS2, NOS3	89.1343	0.128906
GOTERM_MF_DIRECT	GO:0031220~maltodextrin phosphorylase activity	2	1.38889	0.0221183	PYGM, PYGL	89.1343	0.128906
GOTERM_MF_DIRECT	GO:0004104~cholinesterase activity	2	1.38889	0.0221183	ACHE, BCHE	89.1343	0.128906
GOTERM_MF_DIRECT	GO:0051425~PTB domain binding	2	1.38889	0.0221183	APP, INSR	89.1343	0.128906
GOTERM_MF_DIRECT	GO:0046943~carboxylic acid transmembrane transporter activity	2	1.38889	0.0221183	SLC16A1, ABCB1	89.1343	0.128906
GOTERM_MF_DIRECT	GO:0005504~fatty acid binding	3	2.08333	0.0221288	FABP1, FABP2, FABP4	12.9388	0.128906
GOTERM_MF_DIRECT	GO:0044325~transmembrane transporter binding	5	3.47222	0.0225689	HSP90AA1, KCNJ11, CTNNB1, ABCC9, CALM1	4.64241	0.130205
GOTERM_MF_DIRECT	GO:0019904~protein domain specific binding	6	4.16667	0.0230903	APP, VCP, INSR, PLG, PPARA, GUSB	3.69681	0.131944
GOTERM_MF_DIRECT	GO:0071889~14-3-3 protein binding	3	2.08333	0.0248863	AKT1, ESR1, CFTR	12.1547	0.139549
GOTERM_MF_DIRECT	GO:0004714~transmembrane receptor protein tyrosine kinase activity	3	2.08333	0.0248863	FLT1, ERBB2, EGFR	12.1547	0.139549
GOTERM_MF_DIRECT	GO:0001540~amyloid-beta binding	4	2.77778	0.0254645	ACHE, BCHE, INSR, TLR4	6.29183	0.141469
GOTERM_MF_DIRECT	GO:0031625~ubiquitin protein ligase binding	7	4.86111	0.0261501	KCNH2, VCP, HSP90AA1, ABCB1, CTNNB1, RELA, EGFR	3.07865	0.143946
GOTERM_MF_DIRECT	GO:0016301~kinase activity	6	4.16667	0.0273532	ERBB2, BTK, AKT1, PIK3CB, CALM1, EGFR	3.53396	0.148147
GOTERM_MF_DIRECT	GO:0051059~NF-kappaB binding	3	2.08333	0.0292691	HDAC2, RELA, PPARD	11.1418	0.148147
GOTERM_MF_DIRECT	GO:0016712~oxidoreductase activity, acting on paired donors, with incorporation or reduction of molecular oxygen, reduced flavin or flavoprotein as one donor, and incorporation of one atom of oxygen	3	2.08333	0.0292691	CYP2C9, CYP3A4, CYP19A1	11.1418	0.148147
GOTERM_MF_DIRECT	GO:0090599~alpha-glucosidase activity	2	1.38889	0.0293826	MGAM, GAA	66.8507	0.148147
GOTERM_MF_DIRECT	GO:0008238~exopeptidase activity	2	1.38889	0.0293826	ACE, MME	66.8507	0.148147
GOTERM_MF_DIRECT	GO:0050692~DNA binding domain binding	2	1.38889	0.0293826	RXRA, PPARG	66.8507	0.148147
GOTERM_MF_DIRECT	GO:0052595~aliphatic amine oxidase activity	2	1.38889	0.0293826	MAOB, MAOA	66.8507	0.148147
GOTERM_MF_DIRECT	GO:0034875~caffeine oxidase activity	2	1.38889	0.0293826	CYP2C9, CYP3A4	66.8507	0.148147
GOTERM_MF_DIRECT	GO:0030284~nuclear estrogen receptor activity	2	1.38889	0.0293826	ESR1, ESR2	66.8507	0.148147
GOTERM_MF_DIRECT	GO:0034617~tetrahydrobiopterin binding	2	1.38889	0.0293826	NOS2, NOS3	66.8507	0.148147
GOTERM_MF_DIRECT	GO:0008270~zinc ion binding	25	17.3611	0.0324346	DNMT1, XIAP, NR3C1, NR3C2, RXRA, RXRG, SNCA, CREBBP, ACE, MME, MMP1, PRKCD, MMP3, NR1H4, NR1H3, BRAF, MMP9, ESR1, ESR2, MMP14, BTK, PPARG, PPARA, ADA, PPARD	1.52837	0.162173
GOTERM_MF_DIRECT	GO:0070330~aromatase activity	2	1.38889	0.0365932	CYP1A1, CYP19A1	53.4806	0.175449
GOTERM_MF_DIRECT	GO:0043426~MRF binding	2	1.38889	0.0365932	CREBBP, KDM1A	53.4806	0.175449
GOTERM_MF_DIRECT	GO:0032451~demethylase activity	2	1.38889	0.0365932	KDM1A, CYP1A1	53.4806	0.175449
GOTERM_MF_DIRECT	GO:0004558~alpha-1,4-glucosidase activity	2	1.38889	0.0365932	MGAM, GAA	53.4806	0.175449
GOTERM_MF_DIRECT	GO:0043208~glycosphingolipid binding	2	1.38889	0.0365932	SELP, IL2	53.4806	0.175449
GOTERM_MF_DIRECT	GO:0030331~nuclear estrogen receptor binding	3	2.08333	0.0371945	CTNNB1, PPARG, ESR1	9.78303	0.175449
GOTERM_MF_DIRECT	GO:0001530~lipopolysaccharide binding	3	2.08333	0.0371945	SELP, F2, TLR4	9.78303	0.175449
GOTERM_MF_DIRECT	GO:0140297~DNA-binding transcription factor binding	5	3.47222	0.0374291	CREBBP, KDM1A, CTNNB1, PPARG, RELA	3.95566	0.175449
GOTERM_MF_DIRECT	GO:0019900~kinase binding	4	2.77778	0.0404543	CTNNB1, AKT1, PLG, EGFR	5.24319	0.18816
GOTERM_MF_DIRECT	GO:0048156~tau protein binding	3	2.08333	0.0422989	HSP90AA1, CREBBP, SNCA	9.116	0.195226
GOTERM_MF_DIRECT	GO:0051525~NFAT protein binding	2	1.38889	0.0437507	MAPK14, PPARA	44.5671	0.195802
GOTERM_MF_DIRECT	GO:0044323~retinoic acid-responsive element binding	2	1.38889	0.0437507	RXRA, RXRG	44.5671	0.195802
GOTERM_MF_DIRECT	GO:0015272~ATP-activated inward rectifier potassium channel activity	2	1.38889	0.0437507	KCNJ11, ABCC9	44.5671	0.195802
GOTERM_MF_DIRECT	GO:0036041~long-chain fatty acid binding	2	1.38889	0.0437507	FABP2, FABP4	44.5671	0.195802
GOTERM_MF_DIRECT	GO:0051879~Hsp90 protein binding	3	2.08333	0.0440555	CYP1A1, EIF2AK3, NR3C1	8.91343	0.195802
GOTERM_MF_DIRECT	GO:0008201~heparin binding	5	3.47222	0.044819	SELP, APP, CXCL8, F2, MPO	3.73468	0.197731
GOTERM_MF_DIRECT	GO:0044877~protein-containing complex binding	7	4.86111	0.0456852	VCP, INSR, BRAF, ABCC9, PPARA, RELA, SLC6A3	2.6894	0.200081
GOTERM_MF_DIRECT	GO:0003690~double-stranded DNA binding	4	2.77778	0.0498404	RXRA, STAT1, PPARG, EGFR	4.81807	0.216697
GOTERM_MF_DIRECT	GO:0099104~potassium channel activator activity	2	1.38889	0.0508554	AKT1, ABCC9	38.2004	0.217952
GOTERM_MF_DIRECT	GO:0050693~LBD domain binding	2	1.38889	0.0508554	RXRA, PPARG	38.2004	0.217952
GOTERM_MF_DIRECT	GO:0001222~transcription corepressor binding	3	2.08333	0.0532298	STAT1, CTNNB1, ESR1	8.02208	0.22651
GOTERM_MF_DIRECT	GO:0004888~transmembrane signaling receptor activity	5	3.47222	0.0551115	ERBB2, SELE, TLR4, EGFR, ICAM1	3.48181	0.232865
GOTERM_MF_DIRECT	GO:0004771~sterol ester esterase activity	2	1.38889	0.0579076	LIPA, CES1	33.4253	0.241282
GOTERM_MF_DIRECT	GO:0034618~arginine binding	2	1.38889	0.0579076	NOS2, NOS3	33.4253	0.241282
GOTERM_MF_DIRECT	GO:0015143~urate transmembrane transporter activity	2	1.38889	0.0649079	SLC22A12, ABCG2	29.7114	0.266745
GOTERM_MF_DIRECT	GO:0101020~estrogen 16-alpha-hydroxylase activity	2	1.38889	0.0649079	CYP1A1, CYP3A4	29.7114	0.266745
GOTERM_MF_DIRECT	GO:0042826~histone deacetylase binding	4	2.77778	0.0701627	HSP90AA1, HDAC2, CCND1, RELA	4.17817	0.286378
GOTERM_MF_DIRECT	GO:0043225~ATPase-coupled inorganic anion transmembrane transporter activity	2	1.38889	0.0718564	ABCC9, CFTR	26.7403	0.29131
GOTERM_MF_DIRECT	GO:0001228~DNA-binding transcription activator activity, RNA polymerase II-specific	8	5.55556	0.0776548	NR1H4, NR1H3, PPARG, PPARA, NR3C1, ESR1, RELA, NFKB1	2.15214	0.312704
GOTERM_MF_DIRECT	GO:0000981~DNA-binding transcription factor activity, RNA polymerase II-specific	15	10.4167	0.0845418	STAT1, NR1H4, NR1H3, NR3C1, ESR1, SREBF2, RELA, ESR2, NFKB1, NR3C2, RXRA, PPARG, PPARA, RXRG, PPARD	1.59421	0.335687
GOTERM_MF_DIRECT	GO:0015132~prostaglandin transmembrane transporter activity	2	1.38889	0.0856001	SLCO1B1, SLC22A6	22.2836	0.335687
GOTERM_MF_DIRECT	GO:0016208~AMP binding	2	1.38889	0.0856001	PYGL, FBP1	22.2836	0.335687
GOTERM_MF_DIRECT	GO:0031434~mitogen-activated protein kinase kinase binding	2	1.38889	0.0856001	ACE, BRAF	22.2836	0.335687
GOTERM_MF_DIRECT	GO:0019209~kinase activator activity	2	1.38889	0.092396	IL2, MALT1	20.5694	0.355369
GOTERM_MF_DIRECT	GO:0005520~insulin-like growth factor binding	2	1.38889	0.092396	IGFBP1, IGFBP3	20.5694	0.355369
GOTERM_MF_DIRECT	GO:0042805~actinin binding	2	1.38889	0.092396	RELA, NFKB1	20.5694	0.355369
GOTERM_MF_DIRECT	GO:0043539~protein serine/threonine kinase activator activity	3	2.08333	0.093181	MAP2K1, CCND1, CALM1	5.8131	0.356106
GOTERM_MF_DIRECT	GO:0000978~RNA polymerase II cis-regulatory region sequence-specific DNA binding	14	9.72222	0.0981406	APP, STAT1, NR1H4, NR1H3, NR3C1, ESR1, SREBF2, RELA, ESR2, NFKB1, RXRA, PPARG, PPARA, PPARD	1.59168	0.364912
GOTERM_MF_DIRECT	GO:0019829~ATPase-coupled monoatomic cation transmembrane transporter activity	2	1.38889	0.0991417	KCNJ11, ABCC9	19.1002	0.364912
GOTERM_MF_DIRECT	GO:0070492~oligosaccharide binding	2	1.38889	0.0991417	SELP, SELE	19.1002	0.364912
GOTERM_MF_DIRECT	GO:0031404~chloride ion binding	2	1.38889	0.0991417	SLC22A6, ACE	19.1002	0.364912
GOTERM_MF_DIRECT	GO:0008559~ABC-type xenobiotic transporter activity	2	1.38889	0.0991417	ABCB1, ABCG2	19.1002	0.364912
GOTERM_MF_DIRECT	GO:0015562~efflux transmembrane transporter activity	2	1.38889	0.0991417	ABCB1, ABCG2	19.1002	0.364912
GOTERM_MF_DIRECT	GO:0005509~calcium ion binding	10	6.94444	0.0997427	SELP, F10, PLA2G1B, PON1, PRF1, BRAF, CALM1, F2, HSP90B1, SNCA	1.80922	0.364912
