# Supplementary material for: Unraveling the Mechanisms of Biebersteinia heterostemon in Improving Hyperlipidemia: A Network Pharmacology, Molecular Docking, and In Vitro Validation in HepG2 Cells
Source: Plants (Basel). 2025 Nov 19;14(22):3535. doi: 10.3390/plants14223535 (PMC12656387; doi:10.3390/plants14223535)
Supplement: Supplementary file 1 [file plants-14-03535-s001.zip › Table S8.xlsx]

## Sheet: Sheet1
Table S8 KEGG enrichment analysis of common targets
Category	Term	Count	%	PValue	Genes	Fold Enrichment	FDR
KEGG_PATHWAY	hsa05417:Lipid and atherosclerosis	27	18.75	1.44199e-16	CXCL8, PIK3CB, TNF, RELA, HSP90B1, ICAM1, RXRA, AKT1, RXRG, HSP90AA1, VCAM1, MMP1, NOS3, MMP3, EIF2AK3, MAPK14, SELE, MMP9, PTK2, NFKB1, SELP, CYP2C9, IL6, CYP1A1, PPARG, CALM1, TLR4	8.02068	1.98994e-14
KEGG_PATHWAY	hsa05200:Pathways in cancer	35	24.3056	5.11239e-13	HDAC2, CXCL8, XIAP, PIK3CB, RELA, EGFR, HSP90B1, EDNRA, RXRA, CCND1, ERBB2, AKT1, HMOX1, JAK3, RXRG, MAP2K1, CREBBP, HSP90AA1, NOS2, MMP1, STAT1, BRAF, F2, MMP9, ESR1, IL2, PTK2, ESR2, NFKB1, IL6, AGTR1, CTNNB1, PPARG, CALM1, PPARD	4.21349	3.52755e-11
KEGG_PATHWAY	hsa04933:AGE-RAGE signaling pathway in diabetic complications	17	11.8056	2.24918e-12	VCAM1, CXCL8, NOS3, STAT1, PRKCD, PIK3CB, MAPK14, SELE, F3, TNF, RELA, NFKB1, ICAM1, IL6, CCND1, AGTR1, AKT1	10.8001	1.03462e-10
KEGG_PATHWAY	hsa04066:HIF-1 signaling pathway	17	11.8056	8.73648e-12	MAP2K1, CREBBP, FLT1, NOS2, NOS3, INSR, PIK3CB, EGFR, RELA, NFKB1, HK1, IL6, ERBB2, PGK1, AKT1, HMOX1, TLR4	9.91647	3.01409e-10
KEGG_PATHWAY	hsa05215:Prostate cancer	15	10.4167	2.42292e-10	MAP2K1, CREBBP, HSP90AA1, MMP3, BRAF, PIK3CB, MMP9, EGFR, RELA, NFKB1, HSP90B1, CCND1, ERBB2, AKT1, CTNNB1	9.82124	6.68726e-09
KEGG_PATHWAY	hsa05418:Fluid shear stress and atherosclerosis	17	11.8056	4.03173e-10	HSP90AA1, VCAM1, NOS3, PIK3CB, MAPK14, SELE, TNF, MMP9, RELA, PTK2, NFKB1, HSP90B1, ICAM1, AKT1, HMOX1, CTNNB1, CALM1	7.73626	9.27299e-09
KEGG_PATHWAY	hsa04931:Insulin resistance	15	10.4167	1.03125e-09	CPT1A, NOS3, INSR, PRKCD, NR1H3, PYGM, PIK3CB, PYGL, TNF, RELA, NFKB1, IL6, RPS6KA1, AKT1, PPARA	8.8301	2.03303e-08
KEGG_PATHWAY	hsa04668:TNF signaling pathway	15	10.4167	3.33733e-09	MAP2K1, VCAM1, MMP3, XIAP, PIK3CB, MAPK14, SELE, TNF, MMP9, RELA, NFKB1, ICAM1, MMP14, IL6, AKT1	8.08808	5.75689e-08
KEGG_PATHWAY	hsa05207:Chemical carcinogenesis - receptor activation	19	13.1944	4.46772e-09	MAP2K1, HSP90AA1, EPHX2, XIAP, PIK3CB, CYP3A4, ESR1, EGFR, RELA, ESR2, NFKB1, HSP90B1, RXRA, CCND1, RPS6KA1, CYP1A1, AKT1, PPARA, RXRG	5.67043	6.8505e-08
KEGG_PATHWAY	hsa03320:PPAR signaling pathway	12	8.33333	1.94312e-08	FABP1, FABP2, CPT1A, RXRA, FABP4, MMP1, SCD, NR1H3, PPARG, PPARA, RXRG, PPARD	10.1314	2.6815e-07
KEGG_PATHWAY	hsa05160:Hepatitis C	15	10.4167	1.40455e-07	MAP2K1, STAT1, EIF2AK3, NR1H3, BRAF, PIK3CB, TNF, EGFR, RELA, NFKB1, RXRA, CCND1, AKT1, CTNNB1, PPARA	6.05334	1.61523e-06
KEGG_PATHWAY	hsa05135:Yersinia infection	14	9.72222	1.82813e-07	MAP2K1, CXCL8, PIK3CB, MAPK14, TNF, IL2, RELA, PTK2, NFKB1, ZAP70, IL6, RPS6KA1, AKT1, TLR4	6.50953	1.8883e-06
KEGG_PATHWAY	hsa05161:Hepatitis B	15	10.4167	1.91567e-07	MAP2K1, CREBBP, CXCL8, STAT1, BRAF, PIK3CB, MAPK14, TNF, MMP9, RELA, NFKB1, IL6, AKT1, JAK3, TLR4	5.90479	1.8883e-06
KEGG_PATHWAY	hsa04936:Alcoholic liver disease	14	9.72222	3.01307e-07	CPT1A, CXCL8, MAPK14, TNF, RELA, NFKB1, FABP1, IL6, CCND1, SCD, AKT1, CTNNB1, PPARA, TLR4	6.2383	2.72857e-06
KEGG_PATHWAY	hsa01522:Endocrine resistance	12	8.33333	3.16356e-07	MAP2K1, CCND1, ERBB2, AKT1, BRAF, PIK3CB, MAPK14, ESR1, MMP9, PTK2, ESR2, EGFR	7.77763	2.72857e-06
KEGG_PATHWAY	hsa04625:C-type lectin receptor signaling pathway	12	8.33333	5.78004e-07	IL6, STAT1, PRKCD, AKT1, PIK3CB, CALM1, MAPK14, TNF, RELA, NFKB1, IL2, MALT1	7.33319	4.43137e-06
KEGG_PATHWAY	hsa04932:Non-alcoholic fatty liver disease	14	9.72222	8.19589e-07	CXCL8, INSR, EIF2AK3, NR1H3, PIK3CB, MAPK14, TNF, RELA, NFKB1, IL6, RXRA, AKT1, PPARG, PPARA	5.72176	5.68291e-06
KEGG_PATHWAY	hsa04917:Prolactin signaling pathway	10	6.94444	1.27637e-06	MAP2K1, CCND1, STAT1, AKT1, PIK3CB, MAPK14, ESR1, RELA, ESR2, NFKB1	9.03738	8.38758e-06
KEGG_PATHWAY	hsa05223:Non-small cell lung cancer	10	6.94444	1.62101e-06	MAP2K1, RXRA, CCND1, ERBB2, AKT1, BRAF, PIK3CB, RXRG, JAK3, EGFR	8.78978	1.01681e-05
KEGG_PATHWAY	hsa05167:Kaposi sarcoma-associated herpesvirus infection	15	10.4167	1.81349e-06	MAP2K1, CREBBP, CXCL8, STAT1, PIK3CB, MAPK14, RELA, NFKB1, ICAM1, IL6, CCND1, AKT1, CTNNB1, CALM1, CCR5	4.91062	1.06095e-05
KEGG_PATHWAY	hsa04657:IL-17 signaling pathway	11	7.63889	1.84512e-06	IL6, HSP90AA1, CXCL8, MMP1, MMP3, MAPK14, TNF, MMP9, RELA, NFKB1, HSP90B1	7.42968	1.06095e-05
KEGG_PATHWAY	hsa05212:Pancreatic cancer	10	6.94444	2.55677e-06	MAP2K1, CCND1, STAT1, ERBB2, AKT1, BRAF, PIK3CB, RELA, EGFR, NFKB1	8.33317	1.33914e-05
KEGG_PATHWAY	hsa04919:Thyroid hormone signaling pathway	12	8.33333	2.60528e-06	MAP2K1, HDAC2, CREBBP, RXRA, CCND1, STAT1, CTNNB1, AKT1, PIK3CB, RXRG, ESR1, SLC9A1	6.31135	1.33914e-05
KEGG_PATHWAY	hsa05219:Bladder cancer	8	5.55556	2.62006e-06	MAP2K1, CXCL8, CCND1, MMP1, ERBB2, BRAF, MMP9, EGFR	12.5201	1.33914e-05
KEGG_PATHWAY	hsa05205:Proteoglycans in cancer	15	10.4167	2.91398e-06	MAP2K1, BRAF, PIK3CB, MAPK14, ESR1, TNF, MMP9, EGFR, PTK2, SLC9A1, CCND1, ERBB2, AKT1, CTNNB1, TLR4	4.71805	1.43618e-05
KEGG_PATHWAY	hsa05415:Diabetic cardiomyopathy	15	10.4167	3.08683e-06	G6PD, ACE, NOS3, INSR, PRKCD, GSR, PIK3CB, MAPK14, MMP9, RELA, NFKB1, AGTR1, AKT1, REN, PPARA	4.69503	1.4689e-05
KEGG_PATHWAY	hsa04064:NF-kappa B signaling pathway	11	7.63889	4.62177e-06	ZAP70, VCAM1, CXCL8, BTK, XIAP, TNF, TLR4, RELA, NFKB1, MALT1, ICAM1	6.72209	2.12601e-05
KEGG_PATHWAY	hsa04148:Efferocytosis	13	9.02778	5.13691e-06	CX3CR1, MAP2K1, CPT1A, SLC16A1, ARG1, NR1H3, MAPK14, LIPA, PTK2, RXRA, ALOX5, PPARG, PPARD	5.31306	2.28675e-05
KEGG_PATHWAY	hsa04620:Toll-like receptor signaling pathway	11	7.63889	6.48225e-06	IL6, MAP2K1, CXCL8, STAT1, AKT1, PIK3CB, MAPK14, TNF, TLR4, RELA, NFKB1	6.47541	2.71076e-05
KEGG_PATHWAY	hsa04659:Th17 cell differentiation	11	7.63889	6.48225e-06	ZAP70, IL6, HSP90AA1, RXRA, STAT1, MAPK14, RXRG, JAK3, RELA, NFKB1, IL2	6.47541	2.71076e-05
KEGG_PATHWAY	hsa05145:Toxoplasmosis	11	7.63889	8.27373e-06	NOS2, STAT1, ALOX5, XIAP, AKT1, CCR5, MAPK14, TNF, TLR4, RELA, NFKB1	6.30196	3.35816e-05
KEGG_PATHWAY	hsa05221:Acute myeloid leukemia	9	6.25	8.97937e-06	MAP2K1, CCND1, AKT1, BRAF, PIK3CB, MPO, RELA, NFKB1, PPARD	8.49248	3.48062e-05
KEGG_PATHWAY	hsa04915:Estrogen signaling pathway	12	8.33333	9.2817e-06	MAP2K1, HSP90AA1, NOS3, PRKCD, AKT1, PIK3CB, CALM1, ESR1, MMP9, ESR2, EGFR, HSP90B1	5.53946	3.48062e-05
KEGG_PATHWAY	hsa05235:PD-L1 expression and PD-1 checkpoint pathway in cancer	10	6.94444	9.44878e-06	ZAP70, MAP2K1, STAT1, AKT1, PIK3CB, MAPK14, TLR4, RELA, EGFR, NFKB1	7.12949	3.48062e-05
KEGG_PATHWAY	hsa05163:Human cytomegalovirus infection	15	10.4167	9.5843e-06	MAP2K1, CXCL8, PIK3CB, MAPK14, TNF, EGFR, RELA, PTK2, NFKB1, IL6, CCND1, AKT1, CTNNB1, CALM1, CCR5	4.25877	3.48062e-05
KEGG_PATHWAY	hsa04151:PI3K-Akt signaling pathway	19	13.1944	1.05724e-05	MAP2K1, HSP90AA1, FLT1, NOS3, INSR, PIK3CB, EGFR, IL2, RELA, PTK2, NFKB1, HSP90B1, IL6, RXRA, CCND1, ERBB2, AKT1, JAK3, TLR4	3.3678	3.74099e-05
KEGG_PATHWAY	hsa05202:Transcriptional misregulation in cancer	14	9.72222	1.08863e-05	HDAC2, FLT1, CXCL8, IGFBP3, MMP3, MPO, MMP9, RELA, PTK2, NFKB1, IL6, RXRA, PPARG, RXRG	4.53695	3.75579e-05
KEGG_PATHWAY	hsa05222:Small cell lung cancer	10	6.94444	1.2375e-05	RXRA, CCND1, NOS2, XIAP, AKT1, PIK3CB, RXRG, RELA, PTK2, NFKB1	6.89951	4.16523e-05
KEGG_PATHWAY	hsa05164:Influenza A	13	9.02778	1.39002e-05	MAP2K1, CREBBP, CXCL8, STAT1, PLG, PIK3CB, TNF, RELA, NFKB1, ICAM1, IL6, AKT1, TLR4	4.82168	4.56721e-05
KEGG_PATHWAY	hsa05169:Epstein-Barr virus infection	14	9.72222	1.50135e-05	HDAC2, STAT1, PIK3CB, ITGAL, MAPK14, TNF, RELA, NFKB1, ICAM1, IL6, CCND1, BTK, AKT1, JAK3	4.40351	4.79344e-05
KEGG_PATHWAY	hsa04722:Neurotrophin signaling pathway	11	7.63889	1.52834e-05	MAP2K1, SORT1, RPS6KA1, PRKCD, AKT1, BRAF, PIK3CB, CALM1, MAPK14, RELA, NFKB1	5.88183	4.79344e-05
KEGG_PATHWAY	hsa05216:Thyroid cancer	7	4.86111	1.91637e-05	MAP2K1, RXRA, CCND1, CTNNB1, BRAF, PPARG, RXRG	12.1394	5.87688e-05
KEGG_PATHWAY	hsa05133:Pertussis	9	6.25	2.50221e-05	IL6, CXCL8, NOS2, CALM1, MAPK14, TNF, TLR4, RELA, NFKB1	7.4037	7.50662e-05
KEGG_PATHWAY	hsa05146:Amoebiasis	10	6.94444	2.83473e-05	IL6, CXCL8, NOS2, ARG1, PIK3CB, TNF, TLR4, RELA, PTK2, NFKB1	6.22965	8.32326e-05
KEGG_PATHWAY	hsa04926:Relaxin signaling pathway	11	7.63889	3.0781e-05	MAP2K1, NOS2, MMP1, NOS3, AKT1, PIK3CB, MAPK14, MMP9, RELA, EGFR, NFKB1	5.42938	8.84953e-05
KEGG_PATHWAY	hsa05213:Endometrial cancer	8	5.55556	3.15498e-05	MAP2K1, CCND1, ERBB2, CTNNB1, AKT1, BRAF, PIK3CB, EGFR	8.7004	8.88544e-05
KEGG_PATHWAY	hsa05166:Human T-cell leukemia virus 1 infection	14	9.72222	4.03588e-05	MAP2K1, CREBBP, XIAP, PIK3CB, ITGAL, TNF, IL2, RELA, NFKB1, ICAM1, IL6, CCND1, AKT1, JAK3	4.01034	0.00011139
KEGG_PATHWAY	hsa04062:Chemokine signaling pathway	13	9.02778	4.14135e-05	CX3CR1, MAP2K1, CXCL8, STAT1, PRKCD, BRAF, PIK3CB, RELA, PTK2, NFKB1, AKT1, CCR5, JAK3	4.32202	0.00011206
KEGG_PATHWAY	hsa05162:Measles	11	7.63889	5.47202e-05	IL6, CCND1, STAT1, EIF2AK3, AKT1, PIK3CB, JAK3, TLR4, RELA, NFKB1, IL2	5.07784	0.000145219
KEGG_PATHWAY	hsa04976:Bile secretion	9	6.25	7.08271e-05	SLCO1B1, RXRA, ABCB1, NR1H4, HMGCR, CYP3A4, CFTR, SLC9A1, ABCG2	6.41654	0.000184418
KEGG_PATHWAY	hsa04920:Adipocytokine signaling pathway	8	5.55556	9.62797e-05	CPT1A, RXRA, AKT1, PPARA, RXRG, TNF, RELA, NFKB1	7.33319	0.000246048
KEGG_PATHWAY	hsa05226:Gastric cancer	11	7.63889	0.000104066	MAP2K1, RXRA, ABCB1, CCND1, ERBB2, CTNNB1, AKT1, BRAF, PIK3CB, RXRG, EGFR	4.70546	0.000255989
KEGG_PATHWAY	hsa05323:Rheumatoid arthritis	9	6.25	0.000104111	IL6, FLT1, CXCL8, MMP1, MMP3, ITGAL, TNF, TLR4, ICAM1	6.07883	0.000255989
KEGG_PATHWAY	hsa04152:AMPK signaling pathway	10	6.94444	0.000107589	CPT1A, CCND1, SCD, INSR, AKT1, PPARG, HMGCR, PIK3CB, FBP1, CFTR	5.25946	0.000255989
KEGG_PATHWAY	hsa04660:T cell receptor signaling pathway	10	6.94444	0.000107589	ZAP70, MAP2K1, AKT1, PIK3CB, MAPK14, TNF, RELA, NFKB1, IL2, MALT1	5.25946	0.000255989
KEGG_PATHWAY	hsa05152:Tuberculosis	12	8.33333	0.000113016	IL6, CREBBP, NOS2, STAT1, AKT1, CALM1, MAPK14, TNF, TLR4, RELA, NFKB1, MALT1	4.23069	0.000264342
KEGG_PATHWAY	hsa04218:Cellular senescence	11	7.63889	0.000151973	IL6, MAP2K1, CXCL8, CCND1, IGFBP3, AKT1, PIK3CB, CALM1, MAPK14, RELA, NFKB1	4.49567	0.000349537
KEGG_PATHWAY	hsa05220:Chronic myeloid leukemia	8	5.55556	0.000176582	MAP2K1, HDAC2, CCND1, AKT1, BRAF, PIK3CB, RELA, NFKB1	6.66654	0.000399481
KEGG_PATHWAY	hsa04024:cAMP signaling pathway	13	9.02778	0.000188062	MAP2K1, CREBBP, BRAF, PIK3CB, RELA, NFKB1, SLC9A1, HCAR2, EDNRA, AKT1, CALM1, PPARA, CFTR	3.69093	0.000418589
KEGG_PATHWAY	hsa05208:Chemical carcinogenesis - reactive oxygen species	13	9.02778	0.000195971	MAP2K1, EPHX2, PRKCD, BRAF, PIK3CB, MAPK14, EGFR, RELA, PTK2, NFKB1, CYP1A1, AKT1, HMOX1	3.67467	0.000429271
KEGG_PATHWAY	hsa04068:FoxO signaling pathway	10	6.94444	0.000208065	IL6, MAP2K1, CREBBP, CCND1, INSR, AKT1, BRAF, PIK3CB, MAPK14, EGFR	4.82447	0.000446809
KEGG_PATHWAY	hsa05134:Legionellosis	7	4.86111	0.000210454	IL6, VCP, CXCL8, TNF, TLR4, RELA, NFKB1	8.02068	0.000446809
KEGG_PATHWAY	hsa04910:Insulin signaling pathway	10	6.94444	0.000274591	MAP2K1, INSR, AKT1, BRAF, PYGM, PIK3CB, PYGL, CALM1, FBP1, HK1	4.64967	0.000574144
KEGG_PATHWAY	hsa04380:Osteoclast differentiation	10	6.94444	0.000357875	MAP2K1, STAT1, BTK, AKT1, PPARG, PIK3CB, MAPK14, TNF, RELA, NFKB1	4.48709	0.000737115
KEGG_PATHWAY	hsa04614:Renin-angiotensin system	5	3.47222	0.000385462	CTSA, ACE, MME, AGTR1, REN	13.949	0.000782261
KEGG_PATHWAY	hsa00140:Steroid hormone biosynthesis	7	4.86111	0.000403175	HSD11B1, STS, CYP11B2, CYP11B1, CYP1A1, CYP3A4, CYP19A1	7.12949	0.00080635
KEGG_PATHWAY	hsa05224:Breast cancer	10	6.94444	0.000461021	MAP2K1, CCND1, ERBB2, CTNNB1, AKT1, BRAF, PIK3CB, ESR1, ESR2, EGFR	4.3355	0.00090887
KEGG_PATHWAY	hsa05131:Shigellosis	13	9.02778	0.000474464	CXCL8, PRKCD, PIK3CB, MAPK14, TNF, EGFR, MALT1, RELA, PTK2, NFKB1, HK1, AKT1, TLR4	3.3366	0.000922197
KEGG_PATHWAY	hsa05132:Salmonella infection	13	9.02778	0.000491797	MAP2K1, HSP90AA1, CXCL8, PIK3CB, MAPK14, TNF, RELA, NFKB1, HSP90B1, IL6, AKT1, CTNNB1, TLR4	3.32331	0.000942611
KEGG_PATHWAY	hsa05321:Inflammatory bowel disease	7	4.86111	0.00051913	IL6, STAT1, TNF, TLR4, RELA, NFKB1, IL2	6.80542	0.000981369
KEGG_PATHWAY	hsa04664:Fc epsilon RI signaling pathway	7	4.86111	0.000659529	MAP2K1, ALOX5, BTK, AKT1, PIK3CB, MAPK14, TNF	6.50953	0.00122993
KEGG_PATHWAY	hsa04621:NOD-like receptor signaling pathway	11	7.63889	0.000673011	IL6, HSP90AA1, CXCL8, STAT1, PRKCD, XIAP, MAPK14, TNF, TLR4, RELA, NFKB1	3.73449	0.00123834
KEGG_PATHWAY	hsa04930:Type II diabetes mellitus	6	4.16667	0.000747605	KCNJ11, INSR, PRKCD, PIK3CB, TNF, HK1	8.19133	0.00135749
KEGG_PATHWAY	hsa05230:Central carbon metabolism in cancer	7	4.86111	0.000768354	MAP2K1, G6PD, ERBB2, AKT1, PIK3CB, EGFR, HK1	6.32617	0.00137705
KEGG_PATHWAY	hsa04613:Neutrophil extracellular trap formation	11	7.63889	0.0007917	SELP, MAP2K1, HDAC2, AKT1, PIK3CB, ITGAL, MAPK14, MPO, TLR4, RELA, NFKB1	3.6571	0.0014007
KEGG_PATHWAY	hsa05010:Alzheimer disease	16	11.1111	0.00100253	APP, MAP2K1, NOS2, MME, INSR, EIF2AK3, BRAF, PIK3CB, TNF, RELA, NFKB1, IL6, AKT1, CTNNB1, CALM1, SNCA	2.62569	0.00175125
KEGG_PATHWAY	hsa01523:Antifolate resistance	5	3.47222	0.00109712	IL6, TNF, RELA, NFKB1, ABCG2	10.6942	0.0018764
KEGG_PATHWAY	hsa05214:Glioma	7	4.86111	0.00110136	MAP2K1, CCND1, AKT1, BRAF, PIK3CB, CALM1, EGFR	5.90997	0.0018764
KEGG_PATHWAY	hsa04510:Focal adhesion	11	7.63889	0.00116558	MAP2K1, FLT1, CCND1, ERBB2, XIAP, CTNNB1, AKT1, BRAF, PIK3CB, PTK2, EGFR	3.47694	0.00196158
KEGG_PATHWAY	hsa04210:Apoptosis	9	6.25	0.00118796	MAP2K1, EIF2AK3, PRF1, XIAP, AKT1, PIK3CB, TNF, RELA, NFKB1	4.24624	0.00197516
KEGG_PATHWAY	hsa04922:Glucagon signaling pathway	8	5.55556	0.00130536	CREBBP, CPT1A, AKT1, PYGM, PYGL, CALM1, PPARA, FBP1	4.79741	0.00214452
KEGG_PATHWAY	hsa05140:Leishmaniasis	7	4.86111	0.00134851	NOS2, STAT1, MAPK14, TNF, TLR4, RELA, NFKB1	5.68554	0.00218934
KEGG_PATHWAY	hsa01521:EGFR tyrosine kinase inhibitor resistance	7	4.86111	0.00143964	IL6, MAP2K1, ERBB2, AKT1, BRAF, PIK3CB, EGFR	5.61447	0.00231013
KEGG_PATHWAY	hsa04015:Rap1 signaling pathway	11	7.63889	0.00161541	MAP2K1, FLT1, INSR, CTNNB1, AKT1, BRAF, PIK3CB, CALM1, ITGAL, MAPK14, EGFR	3.32934	0.00256237
KEGG_PATHWAY	hsa05170:Human immunodeficiency virus 1 infection	11	7.63889	0.00167308	MAP2K1, AKT1, PIK3CB, CALM1, CCR5, MAPK14, TNF, TLR4, RELA, PTK2, NFKB1	3.31371	0.00262369
KEGG_PATHWAY	hsa04726:Serotonergic synapse	8	5.55556	0.00198094	CYP2C9, APP, MAP2K1, MAOB, MAOA, ALOX5, BRAF, SLC6A4	4.46368	0.00307157
KEGG_PATHWAY	hsa04670:Leukocyte transendothelial migration	8	5.55556	0.00208151	VCAM1, CTNNB1, PIK3CB, ITGAL, MAPK14, MMP9, PTK2, ICAM1	4.4252	0.00316795
KEGG_PATHWAY	hsa04012:ErbB signaling pathway	7	4.86111	0.00208901	MAP2K1, ERBB2, AKT1, BRAF, PIK3CB, PTK2, EGFR	5.22277	0.00316795
KEGG_PATHWAY	hsa04650:Natural killer cell mediated cytotoxicity	8	5.55556	0.00218599	ZAP70, MAP2K1, PRF1, BRAF, PIK3CB, ITGAL, TNF, ICAM1	4.38738	0.00327898
KEGG_PATHWAY	hsa05210:Colorectal cancer	7	4.86111	0.00221579	MAP2K1, CCND1, CTNNB1, AKT1, BRAF, PIK3CB, EGFR	5.16273	0.00328794
KEGG_PATHWAY	hsa04370:VEGF signaling pathway	6	4.16667	0.00226805	MAP2K1, NOS3, AKT1, PIK3CB, MAPK14, PTK2	6.41654	0.00332969
KEGG_PATHWAY	hsa05143:African trypanosomiasis	5	3.47222	0.00243225	IL6, VCAM1, SELE, TNF, ICAM1	8.671	0.00353317
KEGG_PATHWAY	hsa04935:Growth hormone synthesis, secretion and action	8	5.55556	0.00277063	MAP2K1, CREBBP, STAT1, IGFBP3, AKT1, PIK3CB, MAPK14, PTK2	4.20757	0.00391716
KEGG_PATHWAY	hsa04071:Sphingolipid signaling pathway	8	5.55556	0.00277063	MAP2K1, NOS3, AKT1, PIK3CB, MAPK14, TNF, RELA, NFKB1	4.20757	0.00391716
KEGG_PATHWAY	hsa04662:B cell receptor signaling pathway	7	4.86111	0.00278175	MAP2K1, BTK, AKT1, PIK3CB, RELA, NFKB1, MALT1	4.9358	0.00391716
KEGG_PATHWAY	hsa04658:Th1 and Th2 cell differentiation	7	4.86111	0.00310235	ZAP70, STAT1, MAPK14, JAK3, RELA, NFKB1, IL2	4.82965	0.00432449
KEGG_PATHWAY	hsa00500:Starch and sucrose metabolism	5	3.47222	0.00324763	MGAM, GAA, PYGM, PYGL, HK1	8.02068	0.00448172
KEGG_PATHWAY	hsa04014:Ras signaling pathway	11	7.63889	0.0037521	ZAP70, MAP2K1, FLT1, PLA2G1B, INSR, AKT1, PIK3CB, CALM1, RELA, EGFR, NFKB1	2.96563	0.00512663
KEGG_PATHWAY	hsa04630:JAK-STAT signaling pathway	9	6.25	0.00444797	IL6, CREBBP, CCND1, STAT1, AKT1, PIK3CB, JAK3, EGFR, IL2	3.43743	0.00601784
KEGG_PATHWAY	hsa05218:Melanoma	6	4.16667	0.0053185	MAP2K1, CCND1, AKT1, BRAF, PIK3CB, EGFR	5.27387	0.00708775
KEGG_PATHWAY	hsa05165:Human papillomavirus infection	13	9.02778	0.0053415	MAP2K1, CREBBP, HDAC2, STAT1, PIK3CB, TNF, EGFR, RELA, PTK2, NFKB1, CCND1, AKT1, CTNNB1	2.50496	0.00708775
KEGG_PATHWAY	hsa04371:Apelin signaling pathway	8	5.55556	0.00591208	MAP2K1, CCND1, NOS2, NOS3, AGTR1, AKT1, CALM1, SLC9A1	3.6666	0.00777016
KEGG_PATHWAY	hsa04010:MAPK signaling pathway	12	8.33333	0.00667646	MAP2K1, FLT1, INSR, ERBB2, RPS6KA1, AKT1, BRAF, MAPK14, TNF, RELA, EGFR, NFKB1	2.56662	0.00869199
KEGG_PATHWAY	hsa05030:Cocaine addiction	5	3.47222	0.00676673	MAOB, MAOA, RELA, SLC6A3, NFKB1	6.54749	0.00872719
KEGG_PATHWAY	hsa00330:Arginine and proline metabolism	5	3.47222	0.00726861	MAOB, NOS2, MAOA, NOS3, ARG1	6.41654	0.00928767
KEGG_PATHWAY	hsa04914:Progesterone-mediated oocyte maturation	7	4.86111	0.00735938	MAP2K1, HSP90AA1, RPS6KA1, AKT1, BRAF, PIK3CB, MAPK14	4.04647	0.00929277
KEGG_PATHWAY	hsa01100:Metabolic pathways	37	25.6944	0.00740728	DNMT1, MAOB, PLA2G1B, MAOA, AKR1B1, PYGM, PYGL, HMGCR, PIK3CB, CYP3A4, PLA2G7, CYP19A1, HK1, HSD11B1, STS, ALOX5, PGK1, HMOX1, GUSB, XDH, FDFT1, MGAM, G6PD, NOS2, NOS3, ARG1, EPHX2, GAA, GSR, CYP2C9, ACLY, SCD, CYP11B2, CYP11B1, CYP1A1, FBP1, ADA	1.51218	0.00929277
KEGG_PATHWAY	hsa04072:Phospholipase D signaling pathway	8	5.55556	0.00823671	MAP2K1, CXCL8, INSR, AGTR1, AKT1, PIK3CB, F2, EGFR	3.44512	0.0102402
KEGG_PATHWAY	hsa05206:MicroRNAs in cancer	12	8.33333	0.00885547	MAP2K1, DNMT1, HDAC2, CREBBP, ABCB1, CCND1, ERBB2, HMOX1, PIK3CB, MMP9, EGFR, NFKB1	2.4679	0.0109112
KEGG_PATHWAY	hsa04217:Necroptosis	8	5.55556	0.0115439	HSP90AA1, STAT1, XIAP, PYGM, PYGL, TNF, JAK3, TLR4	3.22845	0.0140978
KEGG_PATHWAY	hsa04211:Longevity regulating pathway	6	4.16667	0.0126474	INSR, AKT1, PPARG, PIK3CB, RELA, NFKB1	4.27769	0.01531
KEGG_PATHWAY	hsa00052:Galactose metabolism	4	2.77778	0.0129334	MGAM, GAA, AKR1B1, HK1	8.02068	0.0155201
KEGG_PATHWAY	hsa04912:GnRH signaling pathway	6	4.16667	0.0144204	MMP14, MAP2K1, PRKCD, CALM1, MAPK14, EGFR	4.1397	0.0171553
KEGG_PATHWAY	hsa05225:Hepatocellular carcinoma	8	5.55556	0.0161934	MAP2K1, CCND1, HMOX1, CTNNB1, AKT1, BRAF, PIK3CB, EGFR	3.01955	0.0190999
KEGG_PATHWAY	hsa05022:Pathways of neurodegeneration - multiple diseases	15	10.4167	0.0169694	APP, MAP2K1, VCP, NOS2, EIF2AK3, BRAF, MAPK14, TNF, SLC6A3, RELA, NFKB1, IL6, CTNNB1, CALM1, SNCA	1.99271	0.0198456
KEGG_PATHWAY	hsa04270:Vascular smooth muscle contraction	7	4.86111	0.0175302	MAP2K1, EDNRA, PLA2G1B, PRKCD, AGTR1, BRAF, CALM1	3.35192	0.0203291
KEGG_PATHWAY	hsa04929:GnRH secretion	5	3.47222	0.0179055	MAP2K1, KCNJ11, AKT1, PIK3CB, ESR2	4.9358	0.0205913
KEGG_PATHWAY	hsa04061:Viral protein interaction with cytokine and cytokine receptor	6	4.16667	0.0191892	CX3CR1, IL6, CXCL8, CCR5, TNF, IL2	3.84992	0.0218852
KEGG_PATHWAY	hsa04720:Long-term potentiation	5	3.47222	0.0198006	MAP2K1, CREBBP, RPS6KA1, BRAF, CALM1	4.78846	0.0223974
KEGG_PATHWAY	hsa05340:Primary immunodeficiency	4	2.77778	0.0205737	ZAP70, BTK, JAK3, ADA	6.75425	0.0230827
KEGG_PATHWAY	hsa04924:Renin secretion	5	3.47222	0.0218153	EDNRA, ACE, AGTR1, REN, CALM1	4.64967	0.0240841
KEGG_PATHWAY	hsa05031:Amphetamine addiction	5	3.47222	0.0218153	HDAC2, MAOB, MAOA, CALM1, SLC6A3	4.64967	0.0240841
KEGG_PATHWAY	hsa05168:Herpes simplex virus 1 infection	8	5.55556	0.0226375	IL6, STAT1, EIF2AK3, AKT1, PIK3CB, TNF, RELA, NFKB1	2.82046	0.0247935
KEGG_PATHWAY	hsa05211:Renal cell carcinoma	5	3.47222	0.022868	MAP2K1, CREBBP, AKT1, BRAF, PIK3CB	4.58324	0.0248487
KEGG_PATHWAY	hsa05120:Epithelial cell signaling in Helicobacter pylori infection	5	3.47222	0.0239512	CXCL8, MAPK14, RELA, EGFR, NFKB1	4.51869	0.0258224
KEGG_PATHWAY	hsa04622:RIG-I-like receptor signaling pathway	5	3.47222	0.0250651	CXCL8, MAPK14, TNF, RELA, NFKB1	4.45593	0.0268138
KEGG_PATHWAY	hsa04810:Regulation of actin cytoskeleton	9	6.25	0.027279	MAP2K1, AKT1, BRAF, PIK3CB, ITGAL, F2, PTK2, EGFR, SLC9A1	2.48918	0.0289577
KEGG_PATHWAY	hsa04975:Fat digestion and absorption	4	2.77778	0.0284719	FABP1, FABP2, PLA2G1B, NPC1L1	5.96888	0.0299933
KEGG_PATHWAY	hsa02010:ABC transporters	4	2.77778	0.0320207	ABCB1, ABCC9, CFTR, ABCG2	5.70359	0.0332244
KEGG_PATHWAY	hsa05332:Graft-versus-host disease	4	2.77778	0.0320207	IL6, PRF1, TNF, IL2	5.70359	0.0332244
KEGG_PATHWAY	hsa04928:Parathyroid hormone synthesis, secretion and action	6	4.16667	0.0326351	MMP14, MAP2K1, RXRA, BRAF, RXRG, EGFR	3.34776	0.0336093
KEGG_PATHWAY	hsa04934:Cushing syndrome	7	4.86111	0.0329066	MAP2K1, CCND1, CYP11B1, AGTR1, CTNNB1, BRAF, EGFR	2.89779	0.0336379
KEGG_PATHWAY	hsa04150:mTOR signaling pathway	7	4.86111	0.035647	MAP2K1, INSR, RPS6KA1, AKT1, BRAF, PIK3CB, TNF	2.84277	0.0361712
KEGG_PATHWAY	hsa00983:Drug metabolism - other enzymes	5	3.47222	0.0364936	CYP3A4, GUSB, MPO, XDH, CES1	3.96083	0.03676
KEGG_PATHWAY	hsa05130:Pathogenic Escherichia coli infection	8	5.55556	0.0378388	IL6, CXCL8, F2, MAPK14, TNF, TLR4, RELA, NFKB1	2.52869	0.0378388
KEGG_PATHWAY	hsa05203:Viral carcinogenesis	8	5.55556	0.0395683	HDAC2, CREBBP, CCND1, PIK3CB, CCR5, JAK3, RELA, NFKB1	2.50402	0.0395683
KEGG_PATHWAY	hsa04022:cGMP-PKG signaling pathway	7	4.86111	0.0436607	MAP2K1, EDNRA, NOS3, INSR, AGTR1, AKT1, CALM1	2.70577	0.0436607
KEGG_PATHWAY	hsa04611:Platelet activation	6	4.16667	0.0455017	NOS3, BTK, AKT1, PIK3CB, F2, MAPK14	3.0555	0.0455017
KEGG_PATHWAY	hsa04973:Carbohydrate digestion and absorption	4	2.77778	0.0461635	MGAM, AKT1, PIK3CB, HK1	4.9358	0.0461635
KEGG_PATHWAY	hsa04913:Ovarian steroidogenesis	4	2.77778	0.0461635	ALOX5, INSR, CYP1A1, CYP19A1	4.9358	0.0461635
KEGG_PATHWAY	hsa04610:Complement and coagulation cascades	5	3.47222	0.0471543	CFD, F10, PLG, F2, F3	3.64576	0.0471543
KEGG_PATHWAY	hsa00220:Arginine biosynthesis	3	2.08333	0.0486108	NOS2, NOS3, ARG1	8.3694	0.0486108
KEGG_PATHWAY	hsa04728:Dopaminergic synapse	6	4.16667	0.0536354	MAOB, MAOA, AKT1, CALM1, MAPK14, SLC6A3	2.91661	0.0536354
KEGG_PATHWAY	hsa04520:Adherens junction	5	3.47222	0.0557206	CREBBP, INSR, ERBB2, CTNNB1, EGFR	3.44975	0.0557206
KEGG_PATHWAY	hsa04923:Regulation of lipolysis in adipocytes	4	2.77778	0.0628868	FABP4, INSR, AKT1, PIK3CB	4.3502	0.0628868
KEGG_PATHWAY	hsa04213:Longevity regulating pathway - multiple species	4	2.77778	0.0708017	HDAC2, INSR, AKT1, PIK3CB	4.1397	0.0708017
KEGG_PATHWAY	hsa05034:Alcoholism	7	4.86111	0.0711737	MAP2K1, HDAC2, MAOB, MAOA, BRAF, CALM1, SLC6A3	2.38914	0.0711737
KEGG_PATHWAY	hsa04550:Signaling pathways regulating pluripotency of stem cells	6	4.16667	0.0722848	MAP2K1, CTNNB1, AKT1, PIK3CB, MAPK14, JAK3	2.67356	0.0722848
KEGG_PATHWAY	hsa05150:Staphylococcus aureus infection	5	3.47222	0.0731056	SELP, CFD, PLG, ITGAL, ICAM1	3.14536	0.0731056
KEGG_PATHWAY	hsa00590:Arachidonic acid metabolism	4	2.77778	0.0735354	CYP2C9, PLA2G1B, ALOX5, EPHX2	4.07399	0.0735354
KEGG_PATHWAY	hsa00591:Linoleic acid metabolism	3	2.08333	0.0779803	CYP2C9, PLA2G1B, CYP3A4	6.41654	0.0779803
KEGG_PATHWAY	hsa04981:Folate transport and metabolism	3	2.08333	0.0825408	SLCO1B1, SLC22A6, ABCG2	6.20956	0.0825408
KEGG_PATHWAY	hsa05416:Viral myocarditis	4	2.77778	0.0939393	CCND1, PRF1, ITGAL, ICAM1	3.6666	0.0939393
KEGG_PATHWAY	hsa00051:Fructose and mannose metabolism	3	2.08333	0.0966882	AKR1B1, FBP1, HK1	5.66165	0.0966882
KEGG_PATHWAY	hsa05204:Chemical carcinogenesis - DNA adducts	4	2.77778	0.097027	HSD11B1, CYP2C9, CYP1A1, CYP3A4	3.61495	0.097027
KEGG_PATHWAY	hsa04020:Calcium signaling pathway	8	5.55556	0.0985954	EDNRA, FLT1, NOS2, NOS3, ERBB2, AGTR1, CALM1, EGFR	2.02096	0.0985954
