# Supplementary material for: Unraveling the Mechanisms of Biebersteinia heterostemon in Improving Hyperlipidemia: A Network Pharmacology, Molecular Docking, and In Vitro Validation in HepG2 Cells
Source: Plants (Basel). 2025 Nov 19;14(22):3535. doi: 10.3390/plants14223535 (PMC12656387; doi:10.3390/plants14223535)
Supplement: Supplementary file 1 [file plants-14-03535-s001.zip › Table S9.xlsx]

## Sheet: Sheet1
Table S9. "Drug-Effective Component-Intersecting Target-Pathway" interaction network
Name	Degree	Betweenness	Closeness	Type
HLP	144	25500.2	0.743945	disease
BHEE	50	3210.63	0.525672	drug
Pathways in cancer	35	907.27	0.419103	pathway
EGFR	34	1097.41	0.496536	gene
CYP19A1	33	1026.81	0.494253	gene
ESR2	33	907.332	0.494253	gene
AKT1	29	916.74	0.485327	gene
M24	27	261.337	0.41109	active component
Lipid and atherosclerosis	27	451.018	0.391621	pathway
ESR1	26	633.826	0.478842	gene
M6	26	220.184	0.401869	active component
M16	26	277.522	0.409524	active component
M17	26	619.316	0.406427	active component
M49	26	565.625	0.406427	active component
M42	25	244.271	0.40797	active component
AKR1B1	25	488.765	0.476718	gene
M3	25	218.483	0.40797	active component
M11	25	342.86	0.398887	active component
M19	25	251.584	0.400372	active component
M25	25	215.205	0.40797	active component
M2	24	216.27	0.40797	active component
MMP9	24	560.84	0.474614	gene
M13	24	192.419	0.400372	active component
M44	24	199.142	0.406427	active component
PIK3CB	23	623.862	0.472527	gene
M30	23	314.391	0.400372	active component
M43	23	501.497	0.404896	active component
M45	23	424.362	0.391621	active component
MAOA	22	314.102	0.47046	gene
M48	22	407.111	0.403377	active component
ABCB1	21	283.636	0.46841	gene
M8	21	223.412	0.397412	active component
M36	21	439.695	0.403377	active component
XDH	20	228.163	0.466377	gene
ALOX5	20	381.287	0.466377	gene
NFKB1	20	417.968	0.466377	gene
NOS2	20	493.115	0.466377	gene
PPARA	20	614.848	0.466377	gene
M29	20	333.553	0.401869	active component
M32	20	206.796	0.395948	active component
ABCG2	19	211.991	0.464363	gene
ACHE	19	219.992	0.464363	gene
PTK2	19	323.597	0.464363	gene
M22	19	306.865	0.391621	active component
RELA	19	380.841	0.464363	gene
Chemical carcinogenesis-receptor activation	19	263.521	0.391621	pathway
CCND1	18	435.592	0.462366	gene
M23	18	202.723	0.380531	active component
M46	18	267.436	0.379189	active component
MMP3	17	234.087	0.460385	gene
M12	17	231.04	0.395948	active component
M28	17	304.169	0.395948	active component
M33	17	241.222	0.393053	active component
AGE-RAGE signaling pathway in diabetic complications	17	151.296	0.361345	pathway
HIF-1 signaling pathway	17	212.662	0.380531	pathway
Fluid shear stress and atherosclerosis	17	145.07	0.375218	pathway
M7	16	123.139	0.387387	active component
TNF	16	381.134	0.458422	gene
M14	16	113.382	0.387387	active component
M34	16	144.154	0.377856	active component
M37	16	144.154	0.377856	active component
M39	16	199.372	0.394495	active component
MAPK14	16	340.655	0.458422	gene
M40	16	165.322	0.3902	active component
M41	16	186.461	0.391621	active component
APP	15	170.294	0.456476	gene
INSR	15	225.06	0.456476	gene
HSD11B1	15	269.217	0.456476	gene
M35	15	204.026	0.383244	active component
MAP2K1	15	290.329	0.456476	gene
M50	15	186.902	0.393053	active component
Prostate cancer	15	105.609	0.37133	pathway
Insulin resistance	15	156.111	0.376532	pathway
TNF signaling pathway	15	119.309	0.36379	pathway
Hepatitis C	15	134.487	0.383244	pathway
Hepatitis B	15	99.0977	0.365025	pathway
Kaposi sarcoma-associated herpesvirus infection	15	107.608	0.360134	pathway
MPO	14	164.451	0.454545	gene
PYGL	14	171.216	0.454545	gene
IL6	14	247.076	0.454545	gene
Yersinia infection	14	102.453	0.365025	pathway
Alcoholic liver disease	14	126.853	0.37133	pathway
Non-alcoholic fatty liver disease	14	111.322	0.376532	pathway
F2	13	131.584	0.452632	gene
PLA2G1B	13	145.632	0.452632	gene
PLG	13	140.233	0.452632	gene
M38	13	121.886	0.373913	active component
JAK3	12	216.403	0.448852	gene
M4	12	99.8315	0.388788	active component
MAOB	12	139.515	0.450734	gene
M10	12	119.054	0.37133	active component
M20	12	133.977	0.381883	active component
SHBG	12	241.798	0.450734	gene
PPAR signaling pathway	12	86.6608	0.344	pathway
Endocrine resistance	12	70.434	0.37133	pathway
C-type lectin receptor signaling pathway	12	79.1667	0.360134	pathway
HSP90B1	11	151.825	0.448852	gene
RXRA	11	201.228	0.448852	gene
ARG1	10	59.9802	0.446985	gene
BRAF	10	139.315	0.446985	gene
IL2	10	180.529	0.446985	gene
BCHE	10	89.6512	0.446985	gene
MMP1	10	161.166	0.446985	gene
HSP90AA1	10	128.901	0.446985	gene
Prolactin signaling pathway	10	44.4538	0.366269	pathway
Non-small cell lung cancer	10	51.3497	0.368782	pathway
PPARG	9	165.684	0.445135	gene
SLC22A12	9	73.5759	0.445135	gene
HMGCR	9	119.512	0.445135	gene
M21	9	69.0375	0.370052	active component
PPARD	9	148.186	0.445135	gene
NPC1L1	9	100.599	0.445135	gene
FABP4	9	120.253	0.445135	gene
STAT1	9	127.661	0.445135	gene
CXCL8	9	111.561	0.441478	gene
TTR	8	48.2321	0.443299	gene
SLC6A2	8	70.0685	0.443299	gene
CYP11B1	8	105.296	0.443299	gene
CYP11B2	8	105.296	0.443299	gene
ACE	8	149.675	0.443299	gene
SELE	8	97.5213	0.443299	gene
TLR4	8	110.696	0.443299	gene
ICAM1	8	95.6709	0.443299	gene
ERBB2	8	97.1693	0.443299	gene
NR3C1	8	86.7216	0.443299	gene
CTNNB1	8	107.775	0.443299	gene
NOS3	8	103.074	0.443299	gene
M1	7	49.733	0.380531	active component
CFTR	7	36.7512	0.441478	gene
M9	7	76.9274	0.381883	active component
HMOX1	7	91.2553	0.441478	gene
CREBBP	7	80.9688	0.441478	gene
CALM1	7	82.1909	0.441478	gene
NR1H3	7	100.593	0.441478	gene
FABP2	7	84.1707	0.441478	gene
NR1H4	7	73.4427	0.441478	gene
M27	7	42.186	0.366269	active component
VCAM1	7	74.2085	0.441478	gene
RXRG	7	94.3338	0.441478	gene
GSR	6	65.8268	0.439673	gene
FDFT1	6	124.767	0.439673	gene
MGAM	6	41.1761	0.439673	gene
PON1	6	41.1761	0.439673	gene
CYP2C9	6	55.1448	0.439673	gene
M15	6	27.2378	0.37133	active component
CPT1A	6	79.2886	0.439673	gene
NR3C2	6	66.3528	0.439673	gene
SLC22A6	6	56.6609	0.439673	gene
G6PD	6	56.6609	0.439673	gene
F3	5	63.7239	0.437882	gene
SLC6A3	5	52.0375	0.437882	gene
F10	5	31.237	0.437882	gene
IGFBP3	5	32.5712	0.437882	gene
BRD2	5	45.9994	0.437882	gene
CYP1A1	5	33.538	0.437882	gene
MME	5	91.5905	0.437882	gene
REN	5	42.9856	0.437882	gene
HCAR2	5	98.5801	0.437882	gene
EPHX2	5	42.8142	0.437882	gene
FABP1	5	57.2376	0.437882	gene
RPS6KA1	5	48.6114	0.437882	gene
PRKCD	5	59.0603	0.437882	gene
EIF2AK3	5	46.2609	0.437882	gene
IGFBP1	4	21.2755	0.436105	gene
ABCC9	4	33.5378	0.436105	gene
FLT1	4	45.2888	0.436105	gene
VCP	4	26.1253	0.436105	gene
MMP14	4	30.9189	0.436105	gene
ITGAL	4	27.8895	0.436105	gene
FBP1	4	27.7405	0.436105	gene
M18	4	26.4903	0.358932	active component
MALT1	4	79.0919	0.436105	gene
EDNRA	4	29.5159	0.436105	gene
SCD	4	44.4888	0.436105	gene
AGTR1	4	32.5837	0.436105	gene
M47	4	16.5081	0.354201	active component
XIAP	4	26.5137	0.432596	gene
M5	3	13.3226	0.353038	active component
ACLY	3	78.0978	0.434343	gene
HK1	3	35.9187	0.434343	gene
KCNJ11	3	21.4708	0.434343	gene
PLA2G7	3	12.0361	0.434343	gene
PCSK7	3	13.0469	0.434343	gene
MB	3	17.4515	0.434343	gene
SNCA	3	15.4949	0.434343	gene
PYGM	3	18.774	0.434343	gene
SELP	3	13.6721	0.434343	gene
CCR5	3	61.1492	0.434343	gene
SLC6A4	3	17.2458	0.434343	gene
M26	3	4.41781	0.353038	active component
HDAC2	3	30.8651	0.434343	gene
PGK1	3	19.591	0.434343	gene
STS	3	16.2059	0.434343	gene
SLC9A1	3	15.7719	0.434343	gene
CYP3A4	3	16.218	0.434343	gene
KCNH2	3	15.7043	0.434343	gene
CFD	3	18.0352	0.434343	gene
ZAP70	3	22.0013	0.434343	gene
GAA	2	22.3646	0.432596	gene
ADA	2	22.3646	0.432596	gene
GUSB	2	5.91419	0.432596	gene
RNASEH1	2	8.06454	0.432596	gene
FTO	2	11.5724	0.432596	gene
SREBF2	2	7.411	0.432596	gene
PRF1	2	8.17994	0.432596	gene
SLC16A1	2	6.64961	0.432596	gene
CX3CR1	2	6.9673	0.432596	gene
DNMT1	2	5.96129	0.432596	gene
KDM1A	2	5.96129	0.432596	gene
CTSA	2	7.13903	0.432596	gene
BTK	2	7.13903	0.432596	gene
CES1	2	8.85219	0.432596	gene
LIPA	2	5.66736	0.432596	gene
M31	1	0	0.345104	active component
SLCO1B1	1	0	0.427435	gene
SORT1	1	0	0.427435	gene
